# Supplementary material for: The Gene Ontology of eukaryotic cilia and flagella
Source: Cilia. 2017 Nov 16;6:10. doi: 10.1186/s13630-017-0054-8 (PMC5688719; doi:10.1186/s13630-017-0054-8)
Supplement: Supplementary file 2 — Additional file 2. Prokaryotic flagella-related cellular component and biological process terms in the Gene Ontology (GO). Full list of terms available in the Gene Ontology (GO) to describe cellular components and biological processes related to prokaryotic flagella and available as of January 2017. Terms are listed in 3 separate sections pertinent to cellular components, motility and general organization of the flagellum, respectively. GO ID, Gene Ontology term identifier; GO term name, Gene Ontology term descriptive label; Aspect, branch of the Gene Ontology (CC = cellular component, BP = biological process); Created/modified by cilia GO project, indicates if a term was created or modified as part of the work described in this article. All GO terms can be browsed via AmiGO (http://amigo.geneontology.org/amigo) or QuickGO (http://www.ebi.ac.uk/QuickGO/), and the full ontology can be downloaded via http://geneontology.org/page/download-ontology. [file 13630_2017_54_MOESM2_ESM.xlsx]

## Sheet: Sheet1
GO ID	GO term name	Aspect	Created/modified by cilia GO project
GO:0009288	bacterial-type flagellum	CC	Yes (modified)
GO:0044461	bacterial-type flagellum part	CC
GO:0097015	bacterial-type flagellar cytoplasm	CC
GO:0009425	bacterial-type flagellum basal body	CC
GO:0009433	bacterial-type flagellum basal body, C ring	CC
GO:0009426	bacterial-type flagellum basal body, distal rod	CC
GO:0009427	bacterial-type flagellum basal body, distal rod, L ring	CC
GO:0009428	bacterial-type flagellum basal body, distal rod, P ring	CC
GO:0009431	bacterial-type flagellum basal body, MS ring	CC
GO:0009429	bacterial-type flagellum basal body, proximal rod	CC
GO:0030694	bacterial-type flagellum basal body, rod	CC
GO:0009420	bacterial-type flagellum filament	CC
GO:0009421	bacterial-type flagellum filament cap	CC
GO:0009424	bacterial-type flagellum hook	CC
GO:0009422	bacterial-type flagellum hook-filament junction	CC
GO:0055040	periplasmic flagellum	CC
GO:0097589	archaeal-type flagellum	CC	Yes (created)
GO:0097588	archaeal or bacterial-type flagellum-dependent cell motility	BP	Yes (created)
GO:0071973	bacterial-type flagellum-dependent cell motility	BP	Yes (modified)
GO:0071978	bacterial-type flagellum-dependent swarming motility	BP	Yes (modified)
GO:0071977	bacterial-type flagellum-dependent swimming motility	BP	Yes (modified)
GO:1902021	regulation of bacterial-type flagellum-dependent cell motility	BP	Yes (modified)
GO:1902201	negative regulation of bacterial-type flagellum-dependent cell motility	BP	Yes (modified)
GO:0071945	regulation of bacterial-type flagellum-dependent cell motility by regulation of motor speed	BP	Yes (modified)
GO:0097590	archaeal-type flagellum-dependent cell motility	BP	Yes (created)
GO:0044781	bacterial-type flagellum organization	BP
GO:0044780	bacterial-type flagellum assembly	BP
GO:1902208	regulation of bacterial-type flagellum assembly	BP
GO:1902209	negative regulation of bacterial-type flagellum assembly	BP
GO:1902210	positive regulation of bacterial-type flagellum assembly	BP
