# Supplementary material for: The Gene Ontology of eukaryotic cilia and flagella
Source: Cilia. 2017 Nov 16;6:10. doi: 10.1186/s13630-017-0054-8 (PMC5688719; doi:10.1186/s13630-017-0054-8)
Supplement: Supplementary file 3 — Additional file 3. Cilia-related cellular component and biological process terms in the Gene Ontology (GO). Full list of terms available in the Gene Ontology (GO) to describe cilia-related cellular components and biological processes as of January 2017, ordered alphabetically by term name. GO ID, Gene Ontology term identifier; GO term name, Gene Ontology term descriptive label; Created/modified by cilia GO project, indicates if a term was created or modified as part of the work described in this article. All GO terms can be browsed via AmiGO (http://amigo.geneontology.org/amigo) or QuickGO (http://www.ebi.ac.uk/QuickGO/), and the full ontology can be downloaded via http://geneontology.org/page/download-ontology. [file 13630_2017_54_MOESM3_ESM.xlsx]

## Sheet: Cilia-related GO terms
Cellular components
GO ID	GO term name	Created/modified by cilia project?
GO:0097728	9+0 motile cilium	Yes (created)
GO:0097731	9+0 non-motile cilium	Yes (created)
GO:0097729	9+2 motile cilium	Yes (created)
GO:0097732	9+2 non-motile cilium	Yes (created)
GO:0097649	A axonemal microtubule	Yes (created)
GO:0097541	axonemal basal plate	Yes (created)
GO:1990716	axonemal central apparatus	Yes (created)
GO:1990717	axonemal central bridge	Yes (created)
GO:0097540	axonemal central pair	Yes (created)
GO:1990718	axonemal central pair projection	Yes (created)
GO:0005858	axonemal dynein complex	Yes (modified)
GO:0030993	axonemal heterotrimeric kinesin-II complex
GO:0005879	axonemal microtubule	Yes (modified)
GO:0005931	axonemal nexin link	Yes (modified)
GO:0097545	axonemal outer doublet	Yes (created)
GO:0005930	axoneme	Yes (modified)
GO:0044447	axoneme part	Yes (created)
GO:0097650	B axonemal microtubule	Yes (created)
GO:0034464	BBSome	Yes (modified)
GO:0097727	blepharoplast	Yes (created)
GO:1990719	C1 axonemal microtubule	Yes (created)
GO:1990720	C2 axonemal microtubule	Yes (created)
GO:1990805	central cylinder
GO:0036064	ciliary basal body	Yes (modified)
GO:0097546	ciliary base	Yes (created)
GO:0097543	ciliary inversin compartment	Yes (created)
GO:0060170	ciliary membrane	Yes (modified)
GO:0097538	ciliary necklace	Yes (created)
GO:0044441	ciliary part	Yes (created)
GO:0097014	ciliary plasm	Yes (created)
GO:0020016	ciliary pocket	Yes (modified)
GO:1990900	ciliary pocket collar
GO:0020018	ciliary pocket membrane	Yes (modified)
GO:0035253	ciliary rootlet	Yes (modified)
GO:0097544	ciliary shaft	Yes (created)
GO:0097542	ciliary tip	Yes (created)
GO:0097539	ciliary transition fiber	Yes (created)
GO:0035869	ciliary transition zone	Yes (modified)
GO:0097721	ciliary vesicle	Yes (created)
GO:0005929	cilium	Yes (modified)
GO:0098536	deuterosome	Yes (created)
GO:0036156	inner dynein arm
GO:0030990	intraciliary transport particle	Yes (modified)
GO:0030991	intraciliary transport particle A	Yes (modified)
GO:0030992	intraciliary transport particle B	Yes (modified)
GO:1902636	kinociliary basal body	Yes (created)
GO:0060091	kinocilium	Yes (modified)
GO:1902671	left anterior basal body
GO:0097554	left anterior flagellum
GO:1902677	left caudal basal body
GO:0097560	left caudal flagellum
GO:0097562	left lateral basal body pair
GO:0097563	left middle basal body pair
GO:1902673	left posteriolateral basal body
GO:0097556	left posteriolateral flagellum
GO:0097566	left tetrad
GO:1902675	left ventral basal body
GO:0097558	left ventral flagellum
GO:0097609	longitudinal flagellum
GO:0097741	mastigoneme	Yes (created)
GO:0036038	MKS complex	Yes (modified)
GO:0031514	motile cilium	Yes (modified)
GO:0097730	non-motile cilium	Yes (created)
GO:0098804	non-motile cilium membrane	Yes (created)
GO:1990957	NPHP complex	Yes (created)
GO:0001520	outer dense fiber	Yes (modified)
GO:0036157	outer dynein arm
GO:0097740	paraflagellar rod	Yes (created)
GO:1990075	periciliary membrane compartment	Yes (created)
GO:0097733	photoreceptor cell cilium	Yes (created)
GO:0032391	photoreceptor connecting cilium	Yes (modified)
GO:0097381	photoreceptor disc membrane
GO:0001750	photoreceptor outer segment	Yes (modified)
GO:0042622	photoreceptor outer segment membrane
GO:0001534	radial spoke
GO:0001535	radial spoke head	Yes (modified)
GO:0001536	radial spoke stalk
GO:1902672	right anterior basal body
GO:0097555	right anterior flagellum
GO:1902678	right caudal basal body
GO:0097561	right caudal flagellum
GO:0097564	right lateral basal body pair
GO:0097565	right middle basal body pair
GO:1902674	right posteriolateral basal body
GO:0097557	right posteriolateral flagellum
GO:0097567	right tetrad
GO:1902676	right ventral basal body
GO:0097559	right ventral flagellum
GO:0071808	satellite fibril
GO:0097227	sperm annulus
GO:0097224	sperm connecting piece
GO:0097229	sperm end piece
GO:0035686	sperm fibrous sheath	Yes (modified)
GO:0036126	sperm flagellum	Yes (modified)
GO:0097225	sperm midpiece
GO:0097226	sperm mitochondrial sheath
GO:0097228	sperm principal piece
GO:0097608	transverse flagellum
GO:0097537	Y-shaped link	Yes (created)
Biological processes
GO ID	GO term name	Created/modified by cilia project?
GO:1904158	axonemal central apparatus assembly	Yes (created)
GO:0070286	axonemal dynein complex assembly	Yes (modified)
GO:0060404	axonemal microtubule depolymerization	Yes (modified)
GO:0035082	axoneme assembly	Yes (modified)
GO:0090660	cerebrospinal fluid circulation
GO:0097711	ciliary basal body docking	Yes (created)
GO:0032053	ciliary basal body organization	Yes (modified)
GO:1905352	ciliary necklace assembly	Yes (created)
GO:0060830	ciliary receptor clustering involved in smoothened signaling pathway	Yes (modified)
GO:1905353	ciliary transition fiber assembly	Yes (created)
GO:1905349	ciliary transition zone assembly	Yes (created)
GO:1905556	ciliary vesicle assembly	Yes (created)
GO:0060271	cilium assembly	Yes (modified)
GO:0061523	cilium disassembly	Yes (modified)
GO:0003341	cilium movement
GO:0060294	cilium movement involved in cell motility
GO:0003355	cilium movement involved in otolith formation
GO:0044782	cilium organization	Yes (created)
GO:0060285	cilium-dependent cell motility	Yes (modified)
GO:0097742	de novo centriole assembly	Yes (created)
GO:0098535	de novo centriole assembly involved in multi-ciliated epithelial cell differentiation	Yes (modified)
GO:0097743	de novo centriole assembly via blepharoplast	Yes (created)
GO:0003351	epithelial cilium movement
GO:0060287	epithelial cilium movement involved in determination of left/right asymmetry
GO:0030317	flagellated sperm motility	Yes (modified)
GO:0036159	inner dynein arm assembly
GO:0035720	intraciliary anterograde transport	Yes (modified)
GO:0035721	intraciliary retrograde transport	Yes (modified)
GO:0042073	intraciliary transport	Yes (modified)
GO:0035735	intraciliary transport involved in cilium assembly	Yes (modified)
GO:0061141	lung ciliated cell differentiation	Yes (modified)
GO:0044458	motile cilium assembly	Yes (created)
GO:1903251	multi-ciliated epithelial cell differentiation
GO:0007027	negative regulation of axonemal microtubule depolymerization
GO:1902018	negative regulation of cilium assembly	Yes (created)
GO:0003354	negative regulation of cilium movement
GO:1902020	negative regulation of cilium-dependent cell motility	Yes (created)
GO:1901318	negative regulation of flagellated sperm motility	Yes (created)
GO:1901247	negative regulation of lung ciliated cell differentiation
GO:1905504	negative regulation of motile cilium assembly	Yes (created)
GO:1902856	negative regulation of non-motile cilium assembly	Yes (created)
GO:1903568	negative regulation of protein localization to ciliary membrane	Yes (created)
GO:1903565	negative regulation of protein localization to cilium	Yes (created)
GO:1905515	non-motile cilium assembly	Yes (created)
GO:0036158	outer dynein arm assembly
GO:0045724	positive regulation of cilium assembly	Yes (modified)
GO:0003353	positive regulation of cilium movement
GO:2000155	positive regulation of cilium-dependent cell motility	Yes (modified)
GO:1902093	positive regulation of flagellated sperm motility	Yes (created)
GO:0060474	positive regulation of flagellated sperm motility involved in capacitation	Yes (modified)
GO:1901248	positive regulation of lung ciliated cell differentiation
GO:1905505	positive regulation of motile cilium assembly	Yes (created)
GO:1902857	positive regulation of non-motile cilium assembly	Yes (created)
GO:1903569	positive regulation of protein localization to ciliary membrane	Yes (created)
GO:1903566	positive regulation of protein localization to cilium	Yes (created)
GO:1904108	protein localization to ciliary inversin compartment
GO:1903441	protein localization to ciliary membrane	Yes (created)
GO:1904491	protein localization to ciliary transition zone
GO:0061512	protein localization to cilium
GO:0097499	protein localization to non-motile cilium	Yes (created)
GO:1903621	protein localization to photoreceptor connecting cilium
GO:1903546	protein localization to photoreceptor outer segment
GO:1903445	protein transport from ciliary membrane to plasma membrane	Yes (created)
GO:0097500	receptor localization to non-motile cilium	Yes (created)
GO:1902017	regulation of cilium assembly	Yes (created)
GO:0003356	regulation of cilium beat frequency
GO:0060296	regulation of cilium beat frequency involved in ciliary motility	Yes (modified)
GO:0003352	regulation of cilium movement
GO:0060295	regulation of cilium movement involved in cell motility
GO:1902019	regulation of cilium-dependent cell motility	Yes (created)
GO:1901317	regulation of flagellated sperm motility	Yes (created)
GO:1901246	regulation of lung ciliated cell differentiation
GO:1905503	regulation of motile cilium assembly	Yes (created)
GO:1902855	regulation of non-motile cilium assembly	Yes (created)
GO:1903567	regulation of protein localization to ciliary membrane	Yes (created)
GO:1903564	regulation of protein localization to cilium	Yes (created)
GO:0007288	sperm axoneme assembly	Yes (modified)
GO:0097724	sperm flagellum movement	Yes (created)
GO:1905419	sperm flagellum movement involved in flagellated sperm motility	Yes (created)
GO:0097712	vesicle targeting, trans-Golgi to periciliary membrane compartment	Yes (created)
GO:1905350	Y-shaped link assembly	Yes (created)
