# Supplementary material for: The Gene Ontology of eukaryotic cilia and flagella
Source: Cilia. 2017 Nov 16;6:10. doi: 10.1186/s13630-017-0054-8 (PMC5688719; doi:10.1186/s13630-017-0054-8)
Supplement: Supplementary file 4 — Additional file 4. Papers used to make annotations for human ciliary genes. Full list of papers with corresponding PubMed IDs that were used for annotations for human ciliary genes. The first 29 papers comprise the set initially selected for the annotation project. The last four were curated later and specifically targeted to fill in gaps in experimental annotations of certain orthology groups in order to be able to propagate highly specific dynein-related annotations to other sequences within those orthology groups. [file 13630_2017_54_MOESM4_ESM.xlsx]

## Sheet: Sheet1
#	PMID	Citation
1	PMID:23255504	Antony D, et al. Mutations in CCDC39 and CCDC40 are the major cause of primary ciliary dyskinesia with axonemal disorganization and absent inner dynein arms. Hum Mutat. 2013 Mar;34(3):462-72.
2	PMID:12142464	Bartoloni L, et al. Mutations in the DNAH11 (axonemal heavy chain dynein type 11) gene cause one form of situs inversus totalis and most likely primary ciliary dyskinesia. Proc Natl Acad Sci U S A. 2002 Aug 6;99(16):10282-6.
3	PMID:24360805	Ben Khelifa M, et al. Mutations in DNAH1, which encodes an inner arm heavy chain dynein, lead to male infertility from multiple morphological abnormalities of the sperm flagella. Am J Hum Genet. 2014 Jan 2;94(1):95-104.
4	PMID:11839535	Carson JL, et al. Axonemal dynein expression in human fetal tracheal epithelium. Am J Physiol Lung Cell Mol Physiol. 2002 Mar;282(3):L421-30.
5	PMID:17360648	Duriez B, et al. A common variant in combination with a nonsense mutation in a member of the thioredoxin family causes primary ciliary dyskinesia. Proc Natl Acad Sci U S A. 2007 Feb 27;104(9):3336-41. Erratum in: Proc Natl Acad Sci U S A. 2007 Apr 10;104(15):6490.
6	PMID:15750039	Fliegauf M, et al. Mislocalization of DNAH5 and DNAH9 in respiratory cells from patients with primary ciliary dyskinesia. Am J Respir Crit Care Med. 2005 Jun 15;171(12):1343-9.
7	PMID:24648492	Greer YE, et al. Casein kinase 1Œ¥ functions at the centrosome and Golgi to promote ciliogenesis. Mol Biol Cell. 2014 May;25(10):1629-40.
8	PMID:11231901	Guichard C, et al. Axonemal dynein intermediate-chain gene (DNAI1) mutations result in situs inversus and primary ciliary dyskinesia (Kartagener syndrome). Am J Hum Genet. 2001 Apr;68(4):1030-5.
9	PMID:23849778	Hjeij R, et al. ARMC4 mutations cause primary ciliary dyskinesia with randomization of left/right body asymmetry. Am J Hum Genet. 2013 Aug 8;93(2):357-67.
10	PMID:25192045	Hjeij R, et al. CCDC151 mutations cause primary ciliary dyskinesia by disruption of the outer dynein arm docking complex formation. Am J Hum Genet. 2014 Sep 4;95(3):257-74.
11	PMID:16627867	Hornef N, et al. DNAH5 mutations are a common cause of primary ciliary dyskinesia with outer dynein arm defects. Am J Respir Crit Care Med. 2006 Jul 15;174(2):120-6.
12	PMID:18762586	Kamiya A, et al. Recruitment of PCM1 to the centrosome by the cooperative action of DISC1 and BBS4: a candidate for psychiatric illnesses. Arch Gen Psychiatry. 2008 Sep;65(9):996-1006.
13	PMID:17515466	Kennedy MP, et al. Congenital heart disease and other heterotaxic defects in a large cohort of patients with primary ciliary dyskinesia. Circulation. 2007 Jun 5;115(22):2814-21.
14	PMID:21985783	Keryer G, et al. Ciliogenesis is regulated by a huntingtin-HAP1-PCM1 pathway and is altered in Huntington disease. J Clin Invest. 2011 Nov;121(11):4372-82.
15	PMID:23261302	Knowles MR, et al. Exome sequencing identifies mutations in CCDC114 as a cause of primary ciliary dyskinesia. Am J Hum Genet. 2013 Jan 10;92(1):99-106.
16	PMID:22184204	Knowles MR, et al. Mutations of DNAH11 in patients with primary ciliary dyskinesia with normal ciliary ultrastructure. Thorax. 2012 May;67(5):433-41.
17	PMID:18950741	Loges NT, et al. DNAI2 mutations cause primary ciliary dyskinesia with defects in the outer dynein arm. Am J Hum Genet. 2008 Nov;83(5):547-58.
18	PMID:20531939	Marley A and von Zastrow M. DISC1 regulates primary cilia that display specific dopamine receptors. PLoS One. 2010 May 28;5(5):e10902.
19	PMID:22499950	Nakhleh N, et al. High prevalence of respiratory ciliary dysfunction in congenital heart disease patients with heterotaxy. Circulation. 2012 May 8;125(18):2232-42.
20	PMID:11371505	Neesen J, et al. Disruption of an inner arm dynein heavy chain gene results in asthenozoospermia and reduced ciliary beat frequency. Hum Mol Genet. 2001 May 15;10(11):1117-28.
21	PMID:16492982	Olbrich H, et al. Axonemal localization of the dynein component DNAH5 is not altered in secondary ciliary dyskinesia. Pediatr Res. 2006 Mar;59(3):418-22.
22	PMID:11788826	Olbrich H, et al. Mutations in DNAH5 cause primary ciliary dyskinesia and randomization of left-right asymmetry. Nat Genet. 2002 Feb;30(2):143-4.
23	PMID:11062149	Omran H, et al. Homozygosity mapping of a gene locus for primary ciliary dyskinesia on chromosome 5p and identification of the heavy dynein chain DNAH5 as a candidate gene. Am J Respir Cell Mol Biol. 2000 Nov;23(5):696-702.
24	PMID:24203976	Onoufriadis A, et al. Combined exome and whole-genome sequencing identifies mutations in ARMC4 as a cause of primary ciliary dyskinesia with defects in the outer dynein arm. J Med Genet. 2014 Jan;51(1):61-7.
25	PMID:18022865	Schwabe GC, et al. Primary ciliary dyskinesia associated with normal axoneme ultrastructure is caused by DNAH11 mutations. Hum Mutat. 2008 Feb;29(2):289-98.
26	PMID:24816561	Staples CJ, et al. Ccdc13 is a novel human centriolar satellite protein required for ciliogenesis and genome stability. J Cell Sci. 2014 Jul 1;127(Pt 13):2910-9.
27	PMID:16858015	Zariwala MA, et al. Mutations of DNAI1 in primary ciliary dyskinesia: evidence of founder effect in a common mutation. Am J Respir Crit Care Med. 2006 Oct 15;174(8):858-66.
28	PMID:11877439	Zhang YJ, et al. Identification of dynein heavy chain 7 as an inner arm component of human cilia that is synthesized but not assembled in a case of primary ciliary dyskinesia. J Biol Chem. 2002 May 17;277(20):17906-15.
29	PMID:18492703	Zuccarello D, et al. Mutations in dynein genes in patients affected by isolated non-syndromic asthenozoospermia. Hum Reprod. 2008 Aug;23(8):1957-62.
30	PMID:21723285	Ichikawa M, et al. Recombinant human cytoplasmic dynein heavy chain 1 and 2: observation of dynein-2 motor activity in vitro. FEBS Lett. 2011 Aug 4;585(15):2419-23.
31	PMID:23910462	McInerney-Leo AM, et al. Short-rib polydactyly and Jeune syndromes are caused by mutations in WDR60. Am J Hum Genet. 2013 Sep 5;93(3):515-23.
32	PMID:25205765	Asante D, et al. Subunit composition of the human cytoplasmic dynein-2 complex. J Cell Sci. 2014 Nov 1;127(Pt 21):4774-87.
33	PMID:25830415	Gholkar AA, et al. Tctex1d2 associates with short-rib polydactyly syndrome proteins and is required for ciliogenesis. Cell Cycle. 2015;14(7):1116-25.
