# Supplementary material for: The Gene Ontology of eukaryotic cilia and flagella
Source: Cilia. 2017 Nov 16;6:10. doi: 10.1186/s13630-017-0054-8 (PMC5688719; doi:10.1186/s13630-017-0054-8)
Supplement: Supplementary file 5 — Additional file 5. Human genes annotated. List of all human genes annotated during this project, ordered alphabetically by Gene Symbol, with UniProtKB ID and Gene Name information, and presence within the SYSCILIA Gold Standard (SCGS) set also included. The numbers of experimental annotations made by this work to either cilia subset terms or to other GO terms are indicated. The Comment field indicates which genes were targeted in the initial set of papers, which were targeted for supplemental annotations, and also which genes are candidates to add to the SCGS based on the experimental work annotated by this project. [file 13630_2017_54_MOESM5_ESM.xlsx]

## Sheet: Sheet1
UniProtKB ID	Gene Symbol	Gene Name	Included in SCGS	# annotations to cilia subset terms	# annotations to other GO terms	Comment
Q99996	AKAP9	A-kinase anchor protein 9	N		2
Q5T2S8	ARMC4	Armadillo repeat-containing protein 4	N	6	1	targeted in initial annotation set; candidate to add to SCGS
Q8NFJ9	BBS1	Bardet-Biedl syndrome 1 protein	Y		2
Q9BXC9	BBS2	Bardet-Biedl syndrome 2 protein	Y		1
Q96RK4	BBS4	Bardet-Biedl syndrome 4 protein	Y		2
Q8N3I7	BBS5	Bardet-Biedl syndrome 5 protein	Y		1
Q8IWZ6	BBS7	Bardet-Biedl syndrome 7 protein	Y		1
Q96M63	CCDC114	Coiled-coil domain-containing protein 114	Y	2		targeted in initial annotation set
Q8IYE1	CCDC13	Coiled-coil domain-containing protein 13	N	1	8	candidate to add to SCGS
A5D8V7	CCDC151	Coiled-coil domain-containing protein 151	N	1	1	candidate to add to SCGS
Q9UFE4	CCDC39	Coiled-coil domain-containing protein 39	Y	5		targeted in initial annotation set
Q4G0X9	CCDC40	Coiled-coil domain-containing protein 40	Y	6		targeted in initial annotation set
Q9UPN4	CEP131	Centrosomal protein of 131 kDa	Y		1
O15078	CEP290	Centrosomal protein of 290 kDa	Y		2
P48730	CSNK1D	Casein kinase I isoform delta	N	2	8	candidate to add to SCGS
Q13561	DCTN2	Dynactin subunit 2	N		1
Q9NRI5	DISC1	Disrupted in schizophrenia 1 protein	Y	2	10	targeted in initial annotation set
Q9P2D7	DNAH1	Dynein heavy chain 1, axonemal	Y	5		targeted in initial annotation set
Q96DT5	DNAH11	Dynein heavy chain 11, axonemal	Y	4	4	targeted in initial annotation set
Q8TE73	DNAH5	Dynein heavy chain 5, axonemal	Y	22	3	targeted in initial annotation set
Q8WXX0	DNAH7	Dynein heavy chain 7, axonemal	N	3	1	targeted in initial annotation set; candidate to add to SCGS
Q9NYC9	DNAH9	Dynein heavy chain 9, axonemal	Y	3		targeted in initial annotation set
Q9UI46	DNAI1	Dynein intermediate chain 1, axonemal	Y	9	3	targeted in initial annotation set
Q9GZS0	DNAI2	Dynein intermediate chain 2, axonemal	Y	7	1	targeted in initial annotation set
P21728	DRD1	D(1A) dopamine receptor	Y	2
P14416	DRD2	D(2) dopamine receptor	Y	2
P35462	DRD3	D(3) dopamine receptor	N		1
P21917	DRD4	D(4) dopamine receptor	N		1
P21918	DRD5	D(1B) dopamine receptor	Y	2
Q14204	DYNC1H1	Cytoplasmic dynein 1 heavy chain 1	N		2
Q8NCM8	DYNC2H1	Cytoplasmic dynein 2 heavy chain 1	Y		3	targeted for supplemental experimental annotations
Q8TCX1	DYNC2LI1	Cytoplasmic dynein 2 light intermediate chain 1	N		2
P63167	DYNLL1	Dynein light chain 1, cytoplasmic	N		1
P63172	DYNLT1	Dynein light chain Tctex-type 1	Y		1
Q08379	GOLGA2	Golgin subfamily A member 2	N		1
Q14789	GOLGB1	Golgin subfamily B member 1	N		1
P42858	HTT	Huntingtin	Y	1	1
Q8IY31	IFT20	Intraflagellar transport protein 20 homolog	Y		1
Q9NPJ1	MKKS	McKusick-Kaufman/Bardet-Biedl syndromes putative chaperonin	Y		1
Q8N427	NME8	Thioredoxin domain-containing protein 3	Y	2	1	targeted in initial annotation set
Q8IVD9	NUDCD3	NudC domain-containing protein 3	N	1	2	candidate to add to SCGS
Q15154	PCM1	Pericentriolar material 1 protein	Y		5	targeted in initial annotation set
O95613	PCNT	Pericentrin	N		1
P62491	RAB11A	Ras-related protein Rab-11A	Y		1
P61006	RAB8A	Ras-related protein Rab-8A	Y	1
Q5TD94	RSPH4A	Radial spoke head protein 4 homolog A	Y	1
Q8WW35	TCTEX1D2	Tctex1 domain-containing protein 2	N	4	7	candidate to add to SCGS
Q8TAM2	TTC8	Tetratricopeptide repeat protein 8	Y		1
Q96EX3	WDR34	WD repeat-containing protein 34	N	1	3	candidate to add to SCGS
Q8WVS4	WDR60	WD repeat-containing protein 60	Y	6	8	targeted for supplemental experimental annotations
