# Supplementary material for: The Gene Ontology of eukaryotic cilia and flagella
Source: Cilia. 2017 Nov 16;6:10. doi: 10.1186/s13630-017-0054-8 (PMC5688719; doi:10.1186/s13630-017-0054-8)
Supplement: Supplementary file 6 — Additional file 6. Gene Association File for Human Annotations. File in GAF 2.0 format (http://www.geneontology.org/page/go-annotation-file-format-20) containing all the human annotations made by this project. Annotations for the 33 publications listed in Additional file 3 were extracted by grepping for the relevant PMID’s from the goa_human.gaf file generated on 3/13/2017 as downloaded from http://www.geneontology.org/page/download-annotations on 3/20/2017. A subsequent step to filter the annotations by source (column 15) to either SYSCILIA_CCNET or GO_Central generated this file of annotations generated for human genes for this project. [file 13630_2017_54_MOESM6_ESM.txt]

!gaf-version: 2.0
! 
! Annotations for 33 papers with GO annotations for human genes generated by cilia ontology development project
! 
! extracted by grepping for relevant PMID's from the goa_uniprot_all_noiea.gaf file generated on 3/13/2017 as downloaded from http://www.geneontology.org/page/download-annotations on 3/20/2017
! subsequently filtered for Source (column 15) = "GO_Central" or "SYSCILIA_CCNET" to limit to annotations generated by this project
! - Note that some papers also have annotations generated by other projects: "IntAct", "MGI", "UniProt"
!
! Notes for the original file:
! ------------------------------------------------------------------
!!GOC Validation Date: 03/17/2017 $
!!Submission Date: 3/17/2017
!!
!! The above "Submission Date" is when the annotation project provided
!! this file to the Gene Ontology Consortium (GOC).  The "GOC Validation
!! Date" indicates when this file was last changed as a result of a GOC
!! validation and filtering process.  
!!
!! Note: The contents of this file may differ from that submitted to the
!! GOC. The identifiers and syntax of the file have been checked, rows of
!! data not meeting the standards set by the GOC have been removed. This
!! file may also have annotations removed because the annotations for the
!! listed Taxonomy identifier are only allowed in a file provided by
!! another annotation project.  The original submitted file is available from:
!!  http://www.geneontology.org/gene-associations/submission/
!!
!! For information on which taxon are allowed in which files please see:
!!  http://www.geneontology.org/GO.annotation.shtml#script
!!
!!gaf-version: 2.0
!!Project_name: UniProt GO Annotation program (UniProt-GOA)
!!URL: http://www.ebi.ac.uk/GOA
!!Contact Email: goa@ebi.ac.uk
!!
!!The set of protein accessions included in this file is based on UniProt reference proteomes, which provide one protein per gene.
!!They include the protein sequences annotated in Swiss-Prot or the longest TrEMBL transcript if there is no Swiss-Prot record.
!!If a particular protein accession is not annotated with GO, then it will not appear in this file.
!!
!!Note that the annotation set in this file is filtered in order to reduce redundancy; the full, unfiltered set can be found in
!!ftp://ftp.ebi.ac.uk/pub/databases/GO/goa/UNIPROT/goa_uniprot_all.gz
!!
!!Generated: 2017-03-13 09:15
!!GO-version: http://purl.obolibrary.org/obo/go/releases/2017-03-11/go.owl
!
UniProtKB        Q8TE73        DNAH5                GO:0003341        PMID:11062149        IMP                P        Dynein heavy chain 5, axonemal        DYH5_HUMAN|DNAH5|DNAHC5|HL1|KIAA1603        protein        taxon:9606        20150521        SYSCILIA_CCNET                
UniProtKB        Q8TE73        DNAH5                GO:0036157        PMID:11062149        IMP                C        Dynein heavy chain 5, axonemal        DYH5_HUMAN|DNAH5|DNAHC5|HL1|KIAA1603        protein        taxon:9606        20150413        SYSCILIA_CCNET                
UniProtKB        Q8TE73        DNAH5                GO:0036158        PMID:11062149        IMP                P        Dynein heavy chain 5, axonemal        DYH5_HUMAN|DNAH5|DNAHC5|HL1|KIAA1603        protein        taxon:9606        20150521        SYSCILIA_CCNET                
UniProtKB        Q9UI46        DNAI1                GO:0003341        PMID:11231901        IMP                P        Dynein intermediate chain 1, axonemal        DNAI1_HUMAN|DNAI1        protein        taxon:9606        20150413        SYSCILIA_CCNET                
UniProtKB        Q9UI46        DNAI1                GO:0007368        PMID:11231901        IMP                P        Dynein intermediate chain 1, axonemal        DNAI1_HUMAN|DNAI1        protein        taxon:9606        20150413        SYSCILIA_CCNET                
UniProtKB        Q9UI46        DNAI1                GO:0030317        PMID:11231901        IMP                P        Dynein intermediate chain 1, axonemal        DNAI1_HUMAN|DNAI1        protein        taxon:9606        20150413        SYSCILIA_CCNET                
UniProtKB        Q9UI46        DNAI1                GO:0036157        PMID:11231901        IMP                C        Dynein intermediate chain 1, axonemal        DNAI1_HUMAN|DNAI1        protein        taxon:9606        20150413        SYSCILIA_CCNET                
UniProtKB        Q9UI46        DNAI1                GO:0036158        PMID:11231901        IMP                P        Dynein intermediate chain 1, axonemal        DNAI1_HUMAN|DNAI1        protein        taxon:9606        20150413        SYSCILIA_CCNET                
UniProtKB        Q9P2D7        DNAH1                GO:0036126        PMID:11371505        IDA                C        Dynein heavy chain 1, axonemal        DYH1_HUMAN|DNAH1|DHC7|DNAHC1|KIAA1410        protein        taxon:9606        20150414        SYSCILIA_CCNET                
UniProtKB        Q8TE73        DNAH5                GO:0007368        PMID:11788826        IMP                P        Dynein heavy chain 5, axonemal        DYH5_HUMAN|DNAH5|DNAHC5|HL1|KIAA1603        protein        taxon:9606        20150414        SYSCILIA_CCNET                
UniProtKB        Q8TE73        DNAH5                GO:0036157        PMID:11788826        IMP                C        Dynein heavy chain 5, axonemal        DYH5_HUMAN|DNAH5|DNAHC5|HL1|KIAA1603        protein        taxon:9606        20150414        SYSCILIA_CCNET                
UniProtKB        Q8TE73        DNAH5                GO:0036158        PMID:11788826        IMP                P        Dynein heavy chain 5, axonemal        DYH5_HUMAN|DNAH5|DNAHC5|HL1|KIAA1603        protein        taxon:9606        20150521        SYSCILIA_CCNET                
UniProtKB        Q9NYC9        DNAH9                GO:0005930        PMID:11839535        IDA                C        Dynein heavy chain 9, axonemal        DYH9_HUMAN|DNAH9|DNAH17L|DNAL1|KIAA0357        protein        taxon:9606        20150414        SYSCILIA_CCNET        part_of(CL:0002368)        
UniProtKB        Q8WXX0        DNAH7                GO:0003341        PMID:11877439        IMP                P        Dynein heavy chain 7, axonemal        DYH7_HUMAN|DNAH7|KIAA0944        protein        taxon:9606        20150414        SYSCILIA_CCNET                
UniProtKB        Q8WXX0        DNAH7                GO:0003777        PMID:11877439        IC        GO:0036156        F        Dynein heavy chain 7, axonemal        DYH7_HUMAN|DNAH7|KIAA0944        protein        taxon:9606        20150414        SYSCILIA_CCNET                
UniProtKB        Q8WXX0        DNAH7                GO:0036156        PMID:11877439        IMP                C        Dynein heavy chain 7, axonemal        DYH7_HUMAN|DNAH7|KIAA0944        protein        taxon:9606        20150414        SYSCILIA_CCNET                
UniProtKB        Q8WXX0        DNAH7                GO:0036159        PMID:11877439        IMP                P        Dynein heavy chain 7, axonemal        DYH7_HUMAN|DNAH7|KIAA0944        protein        taxon:9606        20150414        SYSCILIA_CCNET                
UniProtKB        Q96DT5        DNAH11                GO:0007368        PMID:12142464        IMP                P        Dynein heavy chain 11, axonemal        DYH11_HUMAN|DNAH11        protein        taxon:9606        20150414        SYSCILIA_CCNET                
UniProtKB        Q8TE73        DNAH5                GO:0003341        PMID:15750039        IMP                P        Dynein heavy chain 5, axonemal        DYH5_HUMAN|DNAH5|DNAHC5|HL1|KIAA1603        protein        taxon:9606        20150414        SYSCILIA_CCNET                
UniProtKB        Q8TE73        DNAH5                GO:0005930        PMID:15750039        IDA                C        Dynein heavy chain 5, axonemal        DYH5_HUMAN|DNAH5|DNAHC5|HL1|KIAA1603        protein        taxon:9606        20150414        SYSCILIA_CCNET                
UniProtKB        Q8TE73        DNAH5                GO:0030317        PMID:15750039        IMP                P        Dynein heavy chain 5, axonemal        DYH5_HUMAN|DNAH5|DNAHC5|HL1|KIAA1603        protein        taxon:9606        20150414        SYSCILIA_CCNET                
UniProtKB        Q8TE73        DNAH5                GO:0036158        PMID:15750039        IMP                P        Dynein heavy chain 5, axonemal        DYH5_HUMAN|DNAH5|DNAHC5|HL1|KIAA1603        protein        taxon:9606        20150414        SYSCILIA_CCNET                
UniProtKB        Q9NYC9        DNAH9                GO:0005930        PMID:15750039        IDA                C        Dynein heavy chain 9, axonemal        DYH9_HUMAN|DNAH9|DNAH17L|DNAL1|KIAA0357        protein        taxon:9606        20150414        SYSCILIA_CCNET                
UniProtKB        Q9UI46        DNAI1                GO:0036158        PMID:15750039        IMP                P        Dynein intermediate chain 1, axonemal        DNAI1_HUMAN|DNAI1        protein        taxon:9606        20150414        SYSCILIA_CCNET                
UniProtKB        Q8TE73        DNAH5                GO:0005930        PMID:16492982        IDA                C        Dynein heavy chain 5, axonemal        DYH5_HUMAN|DNAH5|DNAHC5|HL1|KIAA1603        protein        taxon:9606        20150428        SYSCILIA_CCNET                
UniProtKB        Q8TE73        DNAH5                GO:0060271        PMID:16492982        IMP                P        Dynein heavy chain 5, axonemal        DYH5_HUMAN|DNAH5|DNAHC5|HL1|KIAA1603        protein        taxon:9606        20150428        SYSCILIA_CCNET                
UniProtKB        Q8TE73        DNAH5                GO:0003341        PMID:16627867        IMP                P        Dynein heavy chain 5, axonemal        DYH5_HUMAN|DNAH5|DNAHC5|HL1|KIAA1603        protein        taxon:9606        20150428        SYSCILIA_CCNET                
UniProtKB        Q8TE73        DNAH5                GO:0036157        PMID:16627867        IDA                C        Dynein heavy chain 5, axonemal        DYH5_HUMAN|DNAH5|DNAHC5|HL1|KIAA1603        protein        taxon:9606        20150428        SYSCILIA_CCNET                
UniProtKB        Q8TE73        DNAH5                GO:0036158        PMID:16627867        IMP                P        Dynein heavy chain 5, axonemal        DYH5_HUMAN|DNAH5|DNAHC5|HL1|KIAA1603        protein        taxon:9606        20150428        SYSCILIA_CCNET                
UniProtKB        Q9UI46        DNAI1                GO:0036157        PMID:16858015        IMP                C        Dynein intermediate chain 1, axonemal        DNAI1_HUMAN|DNAI1        protein        taxon:9606        20150428        SYSCILIA_CCNET                
UniProtKB        Q9UI46        DNAI1                GO:0036158        PMID:16858015        IMP                P        Dynein intermediate chain 1, axonemal        DNAI1_HUMAN|DNAI1        protein        taxon:9606        20150428        SYSCILIA_CCNET                
UniProtKB        Q8N427        NME8                GO:0008017        PMID:17360648        IDA                F        Thioredoxin domain-containing protein 3        TXND3_HUMAN|NME8|SPTRX2|TXNDC3        protein        taxon:9606        20150428        SYSCILIA_CCNET                
UniProtKB        Q8N427        NME8                GO:0036157        PMID:17360648        IMP                C        Thioredoxin domain-containing protein 3        TXND3_HUMAN|NME8|SPTRX2|TXNDC3        protein        taxon:9606        20150428        SYSCILIA_CCNET                
UniProtKB        Q8N427        NME8                GO:0060271        PMID:17360648        IMP                P        Thioredoxin domain-containing protein 3        TXND3_HUMAN|NME8|SPTRX2|TXNDC3        protein        taxon:9606        20150428        SYSCILIA_CCNET                
UniProtKB        Q8TE73        DNAH5                GO:0007368        PMID:17515466        IMP                P        Dynein heavy chain 5, axonemal        DYH5_HUMAN|DNAH5|DNAHC5|HL1|KIAA1603        protein        taxon:9606        20150430        SYSCILIA_CCNET                
UniProtKB        Q9UI46        DNAI1                GO:0007368        PMID:17515466        IMP                P        Dynein intermediate chain 1, axonemal        DNAI1_HUMAN|DNAI1        protein        taxon:9606        20150430        SYSCILIA_CCNET                
UniProtKB        Q96DT5        DNAH11                GO:0003356        PMID:18022865        IMP                P        Dynein heavy chain 11, axonemal        DYH11_HUMAN|DNAH11        protein        taxon:9606        20150430        SYSCILIA_CCNET        occurs_in(UBERON:0005384)        
UniProtKB        Q96DT5        DNAH11                GO:0007368        PMID:18022865        IMP                P        Dynein heavy chain 11, axonemal        DYH11_HUMAN|DNAH11        protein        taxon:9606        20150430        SYSCILIA_CCNET                
UniProtKB        Q8TE73        DNAH5                GO:0030317        PMID:18492703        IMP                P        Dynein heavy chain 5, axonemal        DYH5_HUMAN|DNAH5|DNAHC5|HL1|KIAA1603        protein        taxon:9606        20150501        SYSCILIA_CCNET                
UniProtKB        Q96DT5        DNAH11                GO:0030317        PMID:18492703        IMP                P        Dynein heavy chain 11, axonemal        DYH11_HUMAN|DNAH11        protein        taxon:9606        20150501        SYSCILIA_CCNET                
UniProtKB        Q9UI46        DNAI1                GO:0030317        PMID:18492703        IMP                P        Dynein intermediate chain 1, axonemal        DNAI1_HUMAN|DNAI1        protein        taxon:9606        20150501        SYSCILIA_CCNET                
UniProtKB        Q15154        PCM1                GO:0005515        PMID:18762586        IPI        UniProtKB:Q9NRI5        F        Pericentriolar material 1 protein        PCM1_HUMAN|PCM1        protein        taxon:9606        20150515        SYSCILIA_CCNET                
UniProtKB        Q8IWZ6        BBS7                GO:0005515        PMID:18762586        IPI        UniProtKB:Q9NRI5        F        Bardet-Biedl syndrome 7 protein        BBS7_HUMAN|BBS7|BBS2L1        protein        taxon:9606        20150515        SYSCILIA_CCNET                
UniProtKB        Q8N3I7        BBS5                GO:0005515        PMID:18762586        IPI        UniProtKB:Q9NRI5        F        Bardet-Biedl syndrome 5 protein        BBS5_HUMAN|BBS5        protein        taxon:9606        20150515        SYSCILIA_CCNET                
UniProtKB        Q8NFJ9        BBS1                GO:0005515        PMID:18762586        IPI        UniProtKB:Q9NRI5        F        Bardet-Biedl syndrome 1 protein        BBS1_HUMAN|BBS1|BBS2L2        protein        taxon:9606        20150515        SYSCILIA_CCNET                
UniProtKB        Q8NFJ9        BBS1                GO:0005813        PMID:18762586        IDA                C        Bardet-Biedl syndrome 1 protein        BBS1_HUMAN|BBS1|BBS2L2        protein        taxon:9606        20150515        SYSCILIA_CCNET        part_of(CL:0002609)        
UniProtKB        Q8TAM2        TTC8                GO:0005515        PMID:18762586        IPI        UniProtKB:Q9NRI5        F        Tetratricopeptide repeat protein 8        TTC8_HUMAN|TTC8|BBS8        protein        taxon:9606        20150515        SYSCILIA_CCNET                
UniProtKB        Q96RK4        BBS4                GO:0005515        PMID:18762586        IPI        UniProtKB:Q9NRI5        F        Bardet-Biedl syndrome 4 protein        BBS4_HUMAN|BBS4        protein        taxon:9606        20150515        SYSCILIA_CCNET                
UniProtKB        Q96RK4        BBS4                GO:0005813        PMID:18762586        IDA                C        Bardet-Biedl syndrome 4 protein        BBS4_HUMAN|BBS4        protein        taxon:9606        20150515        SYSCILIA_CCNET        part_of(CL:0002609)        
UniProtKB        Q9BXC9        BBS2                GO:0005515        PMID:18762586        IPI        UniProtKB:Q9NRI5        F        Bardet-Biedl syndrome 2 protein        BBS2_HUMAN|BBS2        protein        taxon:9606        20150515        SYSCILIA_CCNET                
UniProtKB        Q9NPJ1        MKKS                GO:0005515        PMID:18762586        IPI        UniProtKB:Q9NRI5        F        McKusick-Kaufman/Bardet-Biedl syndromes putative chaperonin        MKKS_HUMAN|MKKS|BBS6        protein        taxon:9606        20150515        SYSCILIA_CCNET                
UniProtKB        Q9NRI5        DISC1                GO:0005515        PMID:18762586        IPI        UniProtKB:Q15154        F        Disrupted in schizophrenia 1 protein        DISC1_HUMAN|DISC1|KIAA0457        protein        taxon:9606        20150515        SYSCILIA_CCNET                
UniProtKB        Q9NRI5        DISC1                GO:0005515        PMID:18762586        IPI        UniProtKB:Q8IWZ6        F        Disrupted in schizophrenia 1 protein        DISC1_HUMAN|DISC1|KIAA0457        protein        taxon:9606        20150515        SYSCILIA_CCNET                
UniProtKB        Q9NRI5        DISC1                GO:0005515        PMID:18762586        IPI        UniProtKB:Q8N3I7        F        Disrupted in schizophrenia 1 protein        DISC1_HUMAN|DISC1|KIAA0457        protein        taxon:9606        20150515        SYSCILIA_CCNET                
UniProtKB        Q9NRI5        DISC1                GO:0005515        PMID:18762586        IPI        UniProtKB:Q8NFJ9        F        Disrupted in schizophrenia 1 protein        DISC1_HUMAN|DISC1|KIAA0457        protein        taxon:9606        20150515        SYSCILIA_CCNET                
UniProtKB        Q9NRI5        DISC1                GO:0005515        PMID:18762586        IPI        UniProtKB:Q8TAM2        F        Disrupted in schizophrenia 1 protein        DISC1_HUMAN|DISC1|KIAA0457        protein        taxon:9606        20150515        SYSCILIA_CCNET                
UniProtKB        Q9NRI5        DISC1                GO:0005515        PMID:18762586        IPI        UniProtKB:Q96RK4        F        Disrupted in schizophrenia 1 protein        DISC1_HUMAN|DISC1|KIAA0457        protein        taxon:9606        20150515        SYSCILIA_CCNET                
UniProtKB        Q9NRI5        DISC1                GO:0005515        PMID:18762586        IPI        UniProtKB:Q9BXC9        F        Disrupted in schizophrenia 1 protein        DISC1_HUMAN|DISC1|KIAA0457        protein        taxon:9606        20150515        SYSCILIA_CCNET                
UniProtKB        Q9NRI5        DISC1                GO:0005515        PMID:18762586        IPI        UniProtKB:Q9NPJ1        F        Disrupted in schizophrenia 1 protein        DISC1_HUMAN|DISC1|KIAA0457        protein        taxon:9606        20150515        SYSCILIA_CCNET                
UniProtKB        Q9NRI5        DISC1                GO:0005813        PMID:18762586        IDA                C        Disrupted in schizophrenia 1 protein        DISC1_HUMAN|DISC1|KIAA0457        protein        taxon:9606        20150515        SYSCILIA_CCNET        part_of(CL:0002609)        
UniProtKB        Q8TE73        DNAH5                GO:0005930        PMID:18950741        IDA                C        Dynein heavy chain 5, axonemal        DYH5_HUMAN|DNAH5|DNAHC5|HL1|KIAA1603        protein        taxon:9606        20150430        SYSCILIA_CCNET        part_of(CL:0002368)        
UniProtKB        Q8TE73        DNAH5                GO:0036158        PMID:18950741        IMP                P        Dynein heavy chain 5, axonemal        DYH5_HUMAN|DNAH5|DNAHC5|HL1|KIAA1603        protein        taxon:9606        20150430        SYSCILIA_CCNET        occurs_in(CL:0002368)        
UniProtKB        Q9GZS0        DNAI2                GO:0003341        PMID:18950741        IMP                P        Dynein intermediate chain 2, axonemal        DNAI2_HUMAN|DNAI2        protein        taxon:9606        20150430        SYSCILIA_CCNET                
UniProtKB        Q9GZS0        DNAI2                GO:0005930        PMID:18950741        IDA                C        Dynein intermediate chain 2, axonemal        DNAI2_HUMAN|DNAI2        protein        taxon:9606        20150430        SYSCILIA_CCNET        part_of(CL:0002368)        
UniProtKB        Q9GZS0        DNAI2                GO:0007368        PMID:18950741        IMP                P        Dynein intermediate chain 2, axonemal        DNAI2_HUMAN|DNAI2        protein        taxon:9606        20150430        SYSCILIA_CCNET                
UniProtKB        Q9GZS0        DNAI2                GO:0036126        PMID:18950741        IDA                C        Dynein intermediate chain 2, axonemal        DNAI2_HUMAN|DNAI2        protein        taxon:9606        20150430        SYSCILIA_CCNET        part_of(CL:0000019)        
UniProtKB        Q9GZS0        DNAI2                GO:0036157        PMID:18950741        IMP                C        Dynein intermediate chain 2, axonemal        DNAI2_HUMAN|DNAI2        protein        taxon:9606        20150430        SYSCILIA_CCNET        part_of(CL:0002368)        
UniProtKB        Q9GZS0        DNAI2                GO:0036158        PMID:18950741        IMP                P        Dynein intermediate chain 2, axonemal        DNAI2_HUMAN|DNAI2        protein        taxon:9606        20150430        SYSCILIA_CCNET        occurs_in(CL:0002368)        
UniProtKB        Q9NYC9        DNAH9                GO:0005930        PMID:18950741        IDA                C        Dynein heavy chain 9, axonemal        DYH9_HUMAN|DNAH9|DNAH17L|DNAL1|KIAA0357        protein        taxon:9606        20150430        SYSCILIA_CCNET        part_of(CL:0002368)        
UniProtKB        Q9UI46        DNAI1                GO:0036158        PMID:18950741        IMP                P        Dynein intermediate chain 1, axonemal        DNAI1_HUMAN|DNAI1        protein        taxon:9606        20150430        SYSCILIA_CCNET        occurs_in(CL:0002368)        
UniProtKB        P14416        DRD2                GO:0060170        PMID:20531939        IDA                C        D(2) dopamine receptor        DRD2_HUMAN|DRD2        protein        taxon:9606        20150506        SYSCILIA_CCNET                
UniProtKB        P14416        DRD2                GO:0097730        PMID:20531939        IDA                C        D(2) dopamine receptor        DRD2_HUMAN|DRD2        protein        taxon:9606        20150506        SYSCILIA_CCNET                
UniProtKB        P21728        DRD1                GO:0060170        PMID:20531939        IDA                C        D(1A) dopamine receptor        DRD1_HUMAN|DRD1        protein        taxon:9606        20150506        SYSCILIA_CCNET                
UniProtKB        P21728        DRD1                GO:0097730        PMID:20531939        IDA                C        D(1A) dopamine receptor        DRD1_HUMAN|DRD1        protein        taxon:9606        20150506        SYSCILIA_CCNET                
UniProtKB        P21917        DRD4                GO:0005886        PMID:20531939        IDA                C        D(4) dopamine receptor        DRD4_HUMAN|DRD4        protein        taxon:9606        20150506        SYSCILIA_CCNET                
UniProtKB        P21918        DRD5                GO:0060170        PMID:20531939        IDA                C        D(1B) dopamine receptor        DRD5_HUMAN|DRD5|DRD1B|DRD1L2        protein        taxon:9606        20150506        SYSCILIA_CCNET                
UniProtKB        P21918        DRD5                GO:0097730        PMID:20531939        IDA                C        D(1B) dopamine receptor        DRD5_HUMAN|DRD5|DRD1B|DRD1L2        protein        taxon:9606        20150506        SYSCILIA_CCNET                
UniProtKB        P35462        DRD3                GO:0005886        PMID:20531939        IDA                C        D(3) dopamine receptor        DRD3_HUMAN|DRD3        protein        taxon:9606        20150506        SYSCILIA_CCNET                
UniProtKB        Q9NRI5        DISC1                GO:0005813        PMID:20531939        IDA                C        Disrupted in schizophrenia 1 protein        DISC1_HUMAN|DISC1|KIAA0457        protein        taxon:9606        20150506        SYSCILIA_CCNET                
UniProtKB        Q9NRI5        DISC1                GO:0097546        PMID:20531939        IDA                C        Disrupted in schizophrenia 1 protein        DISC1_HUMAN|DISC1|KIAA0457        protein        taxon:9606        20150506        SYSCILIA_CCNET                
UniProtKB        Q9NRI5        DISC1                GO:1905515        PMID:20531939        IMP                P        Disrupted in schizophrenia 1 protein        DISC1_HUMAN|DISC1|KIAA0457        protein        taxon:9606        20150506        SYSCILIA_CCNET                
UniProtKB        P42858        HTT                GO:0005814        PMID:21985783        IDA                C        Huntingtin        HD_HUMAN|HTT|HD|IT15        protein        taxon:9606        20150518        SYSCILIA_CCNET        part_of(CL:0002586)        
UniProtKB        P42858        HTT                GO:0045724        PMID:21985783        IMP                P        Huntingtin        HD_HUMAN|HTT|HD|IT15        protein        taxon:9606        20150518        SYSCILIA_CCNET        part_of(CL:0000540)        
UniProtKB        Q96DT5        DNAH11                GO:0003356        PMID:22184204        IMP                P        Dynein heavy chain 11, axonemal        DYH11_HUMAN|DNAH11        protein        taxon:9606        20150518        SYSCILIA_CCNET                
UniProtKB        Q96DT5        DNAH11                GO:0007368        PMID:22184204        IMP                P        Dynein heavy chain 11, axonemal        DYH11_HUMAN|DNAH11        protein        taxon:9606        20150518        SYSCILIA_CCNET                
UniProtKB        Q4G0X9        CCDC40                GO:0003341        PMID:22499950        IMP                P        Coiled-coil domain-containing protein 40        CCD40_HUMAN|CCDC40|KIAA1640        protein        taxon:9606        20150518        SYSCILIA_CCNET                
UniProtKB        Q8TE73        DNAH5                GO:0007368        PMID:22499950        IMP                P        Dynein heavy chain 5, axonemal        DYH5_HUMAN|DNAH5|DNAHC5|HL1|KIAA1603        protein        taxon:9606        20150518        SYSCILIA_CCNET                
UniProtKB        Q8TE73        DNAH5                GO:0036157        PMID:22499950        IMP                C        Dynein heavy chain 5, axonemal        DYH5_HUMAN|DNAH5|DNAHC5|HL1|KIAA1603        protein        taxon:9606        20150518        SYSCILIA_CCNET                
UniProtKB        Q8TE73        DNAH5                GO:0036158        PMID:22499950        IMP                P        Dynein heavy chain 5, axonemal        DYH5_HUMAN|DNAH5|DNAHC5|HL1|KIAA1603        protein        taxon:9606        20150518        SYSCILIA_CCNET                
UniProtKB        Q96DT5        DNAH11                GO:0003356        PMID:22499950        IMP                P        Dynein heavy chain 11, axonemal        DYH11_HUMAN|DNAH11        protein        taxon:9606        20150518        SYSCILIA_CCNET                
UniProtKB        Q96DT5        DNAH11                GO:0007368        PMID:22499950        IMP                P        Dynein heavy chain 11, axonemal        DYH11_HUMAN|DNAH11        protein        taxon:9606        20150518        SYSCILIA_CCNET                
UniProtKB        Q9UFE4        CCDC39                GO:0003341        PMID:22499950        IMP                P        Coiled-coil domain-containing protein 39        CCD39_HUMAN|CCDC39        protein        taxon:9606        20150518        SYSCILIA_CCNET                
UniProtKB        Q9UI46        DNAI1                GO:0007368        PMID:22499950        IMP                P        Dynein intermediate chain 1, axonemal        DNAI1_HUMAN|DNAI1        protein        taxon:9606        20150518        SYSCILIA_CCNET                
UniProtKB        Q4G0X9        CCDC40                GO:0003356        PMID:23255504        IMP                P        Coiled-coil domain-containing protein 40        CCD40_HUMAN|CCDC40|KIAA1640        protein        taxon:9606        20150519        SYSCILIA_CCNET                
UniProtKB        Q4G0X9        CCDC40                GO:0005930        PMID:23255504        IDA                C        Coiled-coil domain-containing protein 40        CCD40_HUMAN|CCDC40|KIAA1640        protein        taxon:9606        20150519        SYSCILIA_CCNET                
UniProtKB        Q4G0X9        CCDC40                GO:0030317        PMID:23255504        IMP                P        Coiled-coil domain-containing protein 40        CCD40_HUMAN|CCDC40|KIAA1640        protein        taxon:9606        20150519        SYSCILIA_CCNET                
UniProtKB        Q4G0X9        CCDC40                GO:0036159        PMID:23255504        IMP                P        Coiled-coil domain-containing protein 40        CCD40_HUMAN|CCDC40|KIAA1640        protein        taxon:9606        20150519        SYSCILIA_CCNET                
UniProtKB        Q4G0X9        CCDC40                GO:0044458        PMID:23255504        IMP                P        Coiled-coil domain-containing protein 40        CCD40_HUMAN|CCDC40|KIAA1640        protein        taxon:9606        20150519        SYSCILIA_CCNET                
UniProtKB        Q5TD94        RSPH4A                GO:0005930        PMID:23255504        IDA                C        Radial spoke head protein 4 homolog A        RSH4A_HUMAN|RSPH4A|RSHL3        protein        taxon:9606        20150519        SYSCILIA_CCNET                
UniProtKB        Q9UFE4        CCDC39                GO:0003356        PMID:23255504        IMP                P        Coiled-coil domain-containing protein 39        CCD39_HUMAN|CCDC39        protein        taxon:9606        20150519        SYSCILIA_CCNET                
UniProtKB        Q9UFE4        CCDC39                GO:0030317        PMID:23255504        IMP                P        Coiled-coil domain-containing protein 39        CCD39_HUMAN|CCDC39        protein        taxon:9606        20150519        SYSCILIA_CCNET                
UniProtKB        Q9UFE4        CCDC39                GO:0036159        PMID:23255504        IMP                P        Coiled-coil domain-containing protein 39        CCD39_HUMAN|CCDC39        protein        taxon:9606        20150519        SYSCILIA_CCNET                
UniProtKB        Q9UFE4        CCDC39                GO:0044458        PMID:23255504        IMP                P        Coiled-coil domain-containing protein 39        CCD39_HUMAN|CCDC39        protein        taxon:9606        20150519        SYSCILIA_CCNET                
UniProtKB        Q8TE73        DNAH5                GO:0003341        PMID:23261302        IMP                P        Dynein heavy chain 5, axonemal        DYH5_HUMAN|DNAH5|DNAHC5|HL1|KIAA1603        protein        taxon:9606        20150519        SYSCILIA_CCNET                
UniProtKB        Q8TE73        DNAH5                GO:0036158        PMID:23261302        IMP                P        Dynein heavy chain 5, axonemal        DYH5_HUMAN|DNAH5|DNAHC5|HL1|KIAA1603        protein        taxon:9606        20150519        SYSCILIA_CCNET                
UniProtKB        Q96M63        CCDC114                GO:0003341        PMID:23261302        IMP                P        Coiled-coil domain-containing protein 114        CC114_HUMAN|CCDC114        protein        taxon:9606        20150519        SYSCILIA_CCNET                
UniProtKB        Q9GZS0        DNAI2                GO:0003341        PMID:23261302        IMP                P        Dynein intermediate chain 2, axonemal        DNAI2_HUMAN|DNAI2        protein        taxon:9606        20150519        SYSCILIA_CCNET                
UniProtKB        Q9GZS0        DNAI2                GO:0036158        PMID:23261302        IMP                P        Dynein intermediate chain 2, axonemal        DNAI2_HUMAN|DNAI2        protein        taxon:9606        20150519        SYSCILIA_CCNET                
UniProtKB        Q5T2S8        ARMC4                GO:0003341        PMID:23849778        IMP                P        Armadillo repeat-containing protein 4        ARMC4_HUMAN|ARMC4        protein        taxon:9606        20150519        SYSCILIA_CCNET                
UniProtKB        Q5T2S8        ARMC4                GO:0007368        PMID:23849778        IMP                P        Armadillo repeat-containing protein 4        ARMC4_HUMAN|ARMC4        protein        taxon:9606        20150519        SYSCILIA_CCNET                
UniProtKB        Q5T2S8        ARMC4                GO:0036158        PMID:23849778        IMP                P        Armadillo repeat-containing protein 4        ARMC4_HUMAN|ARMC4        protein        taxon:9606        20150519        SYSCILIA_CCNET                
UniProtKB        Q5T2S8        ARMC4                GO:0003341        PMID:24203976        IMP                P        Armadillo repeat-containing protein 4        ARMC4_HUMAN|ARMC4        protein        taxon:9606        20150519        SYSCILIA_CCNET                
UniProtKB        Q5T2S8        ARMC4                GO:0003356        PMID:24203976        IMP                P        Armadillo repeat-containing protein 4        ARMC4_HUMAN|ARMC4        protein        taxon:9606        20150519        SYSCILIA_CCNET                
UniProtKB        Q5T2S8        ARMC4                GO:0005930        PMID:24203976        IDA                C        Armadillo repeat-containing protein 4        ARMC4_HUMAN|ARMC4        protein        taxon:9606        20150519        SYSCILIA_CCNET                
UniProtKB        Q5T2S8        ARMC4                GO:0036158        PMID:24203976        IMP                P        Armadillo repeat-containing protein 4        ARMC4_HUMAN|ARMC4        protein        taxon:9606        20150519        SYSCILIA_CCNET                
UniProtKB        Q8TE73        DNAH5                GO:0005930        PMID:24203976        IDA                C        Dynein heavy chain 5, axonemal        DYH5_HUMAN|DNAH5|DNAHC5|HL1|KIAA1603        protein        taxon:9606        20150519        SYSCILIA_CCNET                
UniProtKB        Q9P2D7        DNAH1                GO:0030317        PMID:24360805        IMP                P        Dynein heavy chain 1, axonemal        DYH1_HUMAN|DNAH1|DHC7|DNAHC1|KIAA1410        protein        taxon:9606        20150519        SYSCILIA_CCNET                
UniProtKB        Q9P2D7        DNAH1                GO:0036126        PMID:24360805        IDA                C        Dynein heavy chain 1, axonemal        DYH1_HUMAN|DNAH1|DHC7|DNAHC1|KIAA1410        protein        taxon:9606        20150519        SYSCILIA_CCNET                
UniProtKB        Q9P2D7        DNAH1                GO:0036156        PMID:24360805        IDA                C        Dynein heavy chain 1, axonemal        DYH1_HUMAN|DNAH1|DHC7|DNAHC1|KIAA1410        protein        taxon:9606        20150519        SYSCILIA_CCNET                
UniProtKB        Q9P2D7        DNAH1                GO:0036159        PMID:24360805        IDA                P        Dynein heavy chain 1, axonemal        DYH1_HUMAN|DNAH1|DHC7|DNAHC1|KIAA1410        protein        taxon:9606        20150519        SYSCILIA_CCNET                
UniProtKB        O15078        CEP290        colocalizes_with        GO:0005813        PMID:24648492        IDA                C        Centrosomal protein of 290 kDa        CE290_HUMAN|CEP290|BBS14|KIAA0373|NPHP6        protein        taxon:9606        20150519        SYSCILIA_CCNET        part_of(CL:0002586)        
UniProtKB        P48730        CSNK1D                GO:0007020        PMID:24648492        IMP                P        Casein kinase I isoform delta        KC1D_HUMAN|CSNK1D|HCKID        protein        taxon:9606        20150520        SYSCILIA_CCNET                
UniProtKB        P48730        CSNK1D                GO:0007030        PMID:24648492        IMP                P        Casein kinase I isoform delta        KC1D_HUMAN|CSNK1D|HCKID        protein        taxon:9606        20150519        SYSCILIA_CCNET        part_of(CL:0002586)        
UniProtKB        P48730        CSNK1D                GO:0034067        PMID:24648492        IMP                P        Casein kinase I isoform delta        KC1D_HUMAN|CSNK1D|HCKID        protein        taxon:9606        20150520        SYSCILIA_CCNET        occurs_in(CL:0002586),has_direct_input(UniProtKB:Q08379)        
UniProtKB        P48730        CSNK1D                GO:0034067        PMID:24648492        IMP                P        Casein kinase I isoform delta        KC1D_HUMAN|CSNK1D|HCKID        protein        taxon:9606        20150520        SYSCILIA_CCNET        occurs_in(CL:0002586),has_direct_input(UniProtKB:Q8IY31)        
UniProtKB        P48730        CSNK1D                GO:0061512        PMID:24648492        IMP                P        Casein kinase I isoform delta        KC1D_HUMAN|CSNK1D|HCKID        protein        taxon:9606        20150519        SYSCILIA_CCNET        part_of(CL:0002586),has_direct_input(UniProtKB:P61006)        
UniProtKB        P48730        CSNK1D                GO:0071539        PMID:24648492        IMP                P        Casein kinase I isoform delta        KC1D_HUMAN|CSNK1D|HCKID        protein        taxon:9606        20150519        SYSCILIA_CCNET        part_of(CL:0002586),has_direct_input(UniProtKB:O15078)        
UniProtKB        P48730        CSNK1D                GO:0071539        PMID:24648492        IMP                P        Casein kinase I isoform delta        KC1D_HUMAN|CSNK1D|HCKID        protein        taxon:9606        20150519        SYSCILIA_CCNET        part_of(CL:0002586),has_direct_input(UniProtKB:P62491)        
UniProtKB        P48730        CSNK1D                GO:0071539        PMID:24648492        IMP                P        Casein kinase I isoform delta        KC1D_HUMAN|CSNK1D|HCKID        protein        taxon:9606        20150519        SYSCILIA_CCNET        part_of(CL:0002586),has_direct_input(UniProtKB:Q15154)        
UniProtKB        P48730        CSNK1D                GO:0071539        PMID:24648492        IMP                P        Casein kinase I isoform delta        KC1D_HUMAN|CSNK1D|HCKID        protein        taxon:9606        20150519        SYSCILIA_CCNET        part_of(CL:0002586),has_direct_input(UniProtKB:Q99996)        
UniProtKB        P48730        CSNK1D                GO:1905515        PMID:24648492        IMP                P        Casein kinase I isoform delta        KC1D_HUMAN|CSNK1D|HCKID        protein        taxon:9606        20150519        SYSCILIA_CCNET        occurs_in(CL:0002586)        
UniProtKB        P61006        RAB8A                GO:0097730        PMID:24648492        IDA                C        Ras-related protein Rab-8A        RAB8A_HUMAN|RAB8A|MEL|RAB8        protein        taxon:9606        20150520        SYSCILIA_CCNET        part_of(CL:0002586)        
UniProtKB        P62491        RAB11A        colocalizes_with        GO:0005813        PMID:24648492        IDA                C        Ras-related protein Rab-11A        RB11A_HUMAN|RAB11A|RAB11        protein        taxon:9606        20150519        SYSCILIA_CCNET        part_of(CL:0002586)        
UniProtKB        Q08379        GOLGA2                GO:0005801        PMID:24648492        IDA                C        Golgin subfamily A member 2        GOGA2_HUMAN|GOLGA2        protein        taxon:9606        20150520        SYSCILIA_CCNET        part_of(CL:0002586)        
UniProtKB        Q15154        PCM1        colocalizes_with        GO:0005813        PMID:24648492        IDA                C        Pericentriolar material 1 protein        PCM1_HUMAN|PCM1        protein        taxon:9606        20150519        SYSCILIA_CCNET        part_of(CL:0002586)        
UniProtKB        Q8IY31        IFT20                GO:0005801        PMID:24648492        IDA                C        Intraflagellar transport protein 20 homolog        IFT20_HUMAN|IFT20        protein        taxon:9606        20150520        SYSCILIA_CCNET        part_of(CL:0002586)        
UniProtKB        Q99996        AKAP9                GO:0005801        PMID:24648492        IDA                C        A-kinase anchor protein 9        AKAP9_HUMAN|AKAP9|AKAP350|AKAP450|KIAA0803        protein        taxon:9606        20150520        SYSCILIA_CCNET        part_of(CL:0002586)        
UniProtKB        Q99996        AKAP9                GO:0005813        PMID:24648492        IDA                C        A-kinase anchor protein 9        AKAP9_HUMAN|AKAP9|AKAP350|AKAP450|KIAA0803        protein        taxon:9606        20150520        SYSCILIA_CCNET        part_of(CL:0002586)        
UniProtKB        O15078        CEP290                GO:0005515        PMID:24816561        IPI        UniProtKB:Q8IYE1        F        Centrosomal protein of 290 kDa        CE290_HUMAN|CEP290|BBS14|KIAA0373|NPHP6        protein        taxon:9606        20150521        SYSCILIA_CCNET                
UniProtKB        O95613        PCNT                GO:0005515        PMID:24816561        IPI        UniProtKB:Q8IYE1        F        Pericentrin        PCNT_HUMAN|PCNT|KIAA0402|PCNT2        protein        taxon:9606        20150521        SYSCILIA_CCNET                
UniProtKB        Q13561        DCTN2                GO:0071539        PMID:24816561        IMP                P        Dynactin subunit 2        DCTN2_HUMAN|DCTN2|DCTN50        protein        taxon:9606        20150521        SYSCILIA_CCNET        occurs_in(CL:1000497),has_direct_input(UniProtKB:Q8IYE1)        
UniProtKB        Q15154        PCM1                GO:0005515        PMID:24816561        IPI        UniProtKB:Q8IYE1        F        Pericentriolar material 1 protein        PCM1_HUMAN|PCM1        protein        taxon:9606        20150521        SYSCILIA_CCNET                
UniProtKB        Q15154        PCM1                GO:0031122        PMID:24816561        IMP                P        Pericentriolar material 1 protein        PCM1_HUMAN|PCM1        protein        taxon:9606        20150520        SYSCILIA_CCNET                
UniProtKB        Q15154        PCM1                GO:0071539        PMID:24816561        IMP                P        Pericentriolar material 1 protein        PCM1_HUMAN|PCM1        protein        taxon:9606        20150521        SYSCILIA_CCNET        occurs_in(CL:1000497),has_direct_input(UniProtKB:Q8IYE1)        
UniProtKB        Q8IYE1        CCDC13                GO:0005515        PMID:24816561        IPI        UniProtKB:O15078        F        Coiled-coil domain-containing protein 13        CCD13_HUMAN|CCDC13        protein        taxon:9606        20150521        SYSCILIA_CCNET                
UniProtKB        Q8IYE1        CCDC13                GO:0005515        PMID:24816561        IPI        UniProtKB:O95613        F        Coiled-coil domain-containing protein 13        CCD13_HUMAN|CCDC13        protein        taxon:9606        20150521        SYSCILIA_CCNET                
UniProtKB        Q8IYE1        CCDC13                GO:0005515        PMID:24816561        IPI        UniProtKB:Q15154        F        Coiled-coil domain-containing protein 13        CCD13_HUMAN|CCDC13        protein        taxon:9606        20150521        SYSCILIA_CCNET                
UniProtKB        Q8IYE1        CCDC13                GO:0005515        PMID:24816561        IPI        UniProtKB:Q9UPN4        F        Coiled-coil domain-containing protein 13        CCD13_HUMAN|CCDC13        protein        taxon:9606        20150521        SYSCILIA_CCNET                
UniProtKB        Q8IYE1        CCDC13                GO:0005813        PMID:24816561        IDA                C        Coiled-coil domain-containing protein 13        CCD13_HUMAN|CCDC13        protein        taxon:9606        20150520        SYSCILIA_CCNET                
UniProtKB        Q8IYE1        CCDC13                GO:0006974        PMID:24816561        IMP                P        Coiled-coil domain-containing protein 13        CCD13_HUMAN|CCDC13        protein        taxon:9606        20150521        SYSCILIA_CCNET                
UniProtKB        Q8IYE1        CCDC13                GO:0031122        PMID:24816561        IMP                P        Coiled-coil domain-containing protein 13        CCD13_HUMAN|CCDC13        protein        taxon:9606        20150520        SYSCILIA_CCNET                
UniProtKB        Q8IYE1        CCDC13                GO:0034451        PMID:24816561        IDA                C        Coiled-coil domain-containing protein 13        CCD13_HUMAN|CCDC13        protein        taxon:9606        20150520        SYSCILIA_CCNET                
UniProtKB        Q8IYE1        CCDC13                GO:1905515        PMID:24816561        IDA                P        Coiled-coil domain-containing protein 13        CCD13_HUMAN|CCDC13        protein        taxon:9606        20150520        SYSCILIA_CCNET                
UniProtKB        Q9UPN4        CEP131                GO:0005515        PMID:24816561        IPI        UniProtKB:Q8IYE1        F        Centrosomal protein of 131 kDa        CP131_HUMAN|CEP131|AZI1|KIAA1118        protein        taxon:9606        20150521        SYSCILIA_CCNET                
UniProtKB        A5D8V7        CCDC151                GO:0007368        PMID:25192045        IMP                P        Coiled-coil domain-containing protein 151        CC151_HUMAN|CCDC151        protein        taxon:9606        20150520        SYSCILIA_CCNET                
UniProtKB        A5D8V7        CCDC151                GO:0036158        PMID:25192045        IDA                P        Coiled-coil domain-containing protein 151        CC151_HUMAN|CCDC151        protein        taxon:9606        20150520        SYSCILIA_CCNET                
UniProtKB        Q96M63        CCDC114                GO:0005930        PMID:25192045        IDA                C        Coiled-coil domain-containing protein 114        CC114_HUMAN|CCDC114        protein        taxon:9606        20150520        SYSCILIA_CCNET                
UniProtKB        Q14204        DYNC1H1                GO:0005868        PMID:21723285        IDA                C        Cytoplasmic dynein 1 heavy chain 1        DYHC1_HUMAN|DYNC1H1|DHC1|DNCH1|DNCL|DNECL|DYHC|KIAA0325        protein        taxon:9606        20170122        GO_Central                
UniProtKB        Q14204        DYNC1H1        contributes_to        GO:0008569        PMID:21723285        IDA                F        Cytoplasmic dynein 1 heavy chain 1        DYHC1_HUMAN|DYNC1H1|DHC1|DNCH1|DNCL|DNECL|DYHC|KIAA0325        protein        taxon:9606        20170122        GO_Central                
UniProtKB        Q8NCM8        DYNC2H1                GO:0005868        PMID:21723285        IDA                C        Cytoplasmic dynein 2 heavy chain 1        DYHC2_HUMAN|DYNC2H1|DHC1B|DHC2|DNCH2|DYH1B|KIAA1997        protein        taxon:9606        20170122        GO_Central                
UniProtKB        Q8NCM8        DYNC2H1        contributes_to        GO:0008569        PMID:21723285        IDA                F        Cytoplasmic dynein 2 heavy chain 1        DYHC2_HUMAN|DYNC2H1|DHC1B|DHC2|DNCH2|DYH1B|KIAA1997        protein        taxon:9606        20170122        GO_Central                
UniProtKB        Q8TCX1        DYNC2LI1                GO:0005868        PMID:21723285        IDA                C        Cytoplasmic dynein 2 light intermediate chain 1        DC2L1_HUMAN|DYNC2LI1|D2LIC|LIC3|CGI-60        protein        taxon:9606        20170122        GO_Central                
UniProtKB        Q8TCX1        DYNC2LI1        contributes_to        GO:0008569        PMID:21723285        IDA                F        Cytoplasmic dynein 2 light intermediate chain 1        DC2L1_HUMAN|DYNC2LI1|D2LIC|LIC3|CGI-60        protein        taxon:9606        20170122        GO_Central                
UniProtKB        Q8WVS4        WDR60                GO:0048704        PMID:23910462        IMP                P        WD repeat-containing protein 60        WDR60_HUMAN|WDR60        protein        taxon:9606        20170126        GO_Central                
UniProtKB        Q8WVS4        WDR60                GO:0060271        PMID:23910462        IMP                P        WD repeat-containing protein 60        WDR60_HUMAN|WDR60        protein        taxon:9606        20170126        GO_Central        part_of(CL:0000057)        
UniProtKB        Q8WVS4        WDR60                GO:0097546        PMID:23910462        IDA                C        WD repeat-containing protein 60        WDR60_HUMAN|WDR60        protein        taxon:9606        20170126        GO_Central        part_of(CL:0000138)        
UniProtKB        P63172        DYNLT1                GO:0005868        PMID:25205765        IDA                C        Dynein light chain Tctex-type 1        DYLT1_HUMAN|DYNLT1|TCTEL1|TCTEX-1|TCTEX1        protein        taxon:9606        20170126        GO_Central                
UniProtKB        Q14789        GOLGB1                GO:1905793        PMID:25205765        IMP                P        Golgin subfamily B member 1        GOGB1_HUMAN|GOLGB1        protein        taxon:9606        20170126        GO_Central        has_direct_input(UniProtKB:Q96EX3)|has_direct_input(UniProtKB:Q8WVS4)        
UniProtKB        Q8IVD9        NUDCD3                GO:0005868        PMID:25205765        IDA                C        NudC domain-containing protein 3        NUDC3_HUMAN|NUDCD3|KIAA1068        protein        taxon:9606        20170126        GO_Central                
UniProtKB        Q8IVD9        NUDCD3                GO:0060271        PMID:25205765        IMP                P        NudC domain-containing protein 3        NUDC3_HUMAN|NUDCD3|KIAA1068        protein        taxon:9606        20170126        GO_Central                
UniProtKB        Q8IVD9        NUDCD3                GO:1905793        PMID:25205765        IMP                P        NudC domain-containing protein 3        NUDC3_HUMAN|NUDCD3|KIAA1068        protein        taxon:9606        20170126        GO_Central        has_direct_input(UniProtKB:Q96EX3)        
UniProtKB        Q8WVS4        WDR60                GO:0000242        PMID:25205765        IDA                C        WD repeat-containing protein 60        WDR60_HUMAN|WDR60        protein        taxon:9606        20170126        GO_Central                
UniProtKB        Q8WVS4        WDR60                GO:0005868        PMID:25205765        IDA                C        WD repeat-containing protein 60        WDR60_HUMAN|WDR60        protein        taxon:9606        20170126        GO_Central                
UniProtKB        Q8WVS4        WDR60                GO:0060271        PMID:25205765        IGI        UniProtKB:Q96EX3        P        WD repeat-containing protein 60        WDR60_HUMAN|WDR60        protein        taxon:9606        20170126        GO_Central                
UniProtKB        Q8WVS4        WDR60                GO:0060271        PMID:25205765        IMP                P        WD repeat-containing protein 60        WDR60_HUMAN|WDR60        protein        taxon:9606        20170126        GO_Central                
UniProtKB        Q8WW35        TCTEX1D2                GO:0005868        PMID:25205765        IDA                C        Tctex1 domain-containing protein 2        TC1D2_HUMAN|TCTEX1D2        protein        taxon:9606        20170126        GO_Central                
UniProtKB        Q8WW35        TCTEX1D2                GO:1902017        PMID:25205765        IMP                P        Tctex1 domain-containing protein 2        TC1D2_HUMAN|TCTEX1D2        protein        taxon:9606        20170126        GO_Central                
UniProtKB        Q96EX3        WDR34                GO:0005868        PMID:25205765        IDA                C        WD repeat-containing protein 34        WDR34_HUMAN|WDR34        protein        taxon:9606        20170126        GO_Central                
UniProtKB        Q96EX3        WDR34                GO:0060271        PMID:25205765        IGI        UniProtKB:Q8WVS4        P        WD repeat-containing protein 34        WDR34_HUMAN|WDR34        protein        taxon:9606        20170126        GO_Central                
UniProtKB        P63167        DYNLL1                GO:0005868        PMID:25830415        IDA                C        Dynein light chain 1, cytoplasmic        DYL1_HUMAN|DYNLL1|DLC1|DNCL1|DNCLC1|HDLC1        protein        taxon:9606        20170126        GO_Central        part_of(CL:0000064)        
UniProtKB        Q8NCM8        DYNC2H1                GO:0005868        PMID:25830415        IDA                C        Cytoplasmic dynein 2 heavy chain 1        DYHC2_HUMAN|DYNC2H1|DHC1B|DHC2|DNCH2|DYH1B|KIAA1997        protein        taxon:9606        20170126        GO_Central        part_of(CL:0000064)        
UniProtKB        Q8WVS4        WDR60                GO:0005868        PMID:25830415        IDA                C        WD repeat-containing protein 60        WDR60_HUMAN|WDR60        protein        taxon:9606        20170126        GO_Central        part_of(CL:0000064)        
UniProtKB        Q8WVS4        WDR60                GO:0045503        PMID:25830415        IPI        UniProtKB:Q8WW35        F        WD repeat-containing protein 60        WDR60_HUMAN|WDR60        protein        taxon:9606        20170126        GO_Central                
UniProtKB        Q8WVS4        WDR60                GO:0060271        PMID:25830415        IMP                P        WD repeat-containing protein 60        WDR60_HUMAN|WDR60        protein        taxon:9606        20170126        GO_Central        part_of(CL:0000064)        
UniProtKB        Q8WVS4        WDR60        colocalizes_with        GO:0000922        PMID:25830415        IDA                C        WD repeat-containing protein 60        WDR60_HUMAN|WDR60        protein        taxon:9606        20170126        GO_Central                
UniProtKB        Q8WVS4        WDR60        colocalizes_with        GO:0005813        PMID:25830415        IDA                C        WD repeat-containing protein 60        WDR60_HUMAN|WDR60        protein        taxon:9606        20170126        GO_Central                
UniProtKB        Q8WVS4        WDR60        colocalizes_with        GO:0031021        PMID:25830415        IDA                C        WD repeat-containing protein 60        WDR60_HUMAN|WDR60        protein        taxon:9606        20170126        GO_Central                
UniProtKB        Q8WVS4        WDR60        colocalizes_with        GO:0097546        PMID:25830415        IDA                C        WD repeat-containing protein 60        WDR60_HUMAN|WDR60        protein        taxon:9606        20170126        GO_Central        part_of(CL:0000064)        
UniProtKB        Q8WW35        TCTEX1D2                GO:0005868        PMID:25830415        IDA                C        Tctex1 domain-containing protein 2        TC1D2_HUMAN|TCTEX1D2        protein        taxon:9606        20170126        GO_Central        part_of(CL:0000064)        
UniProtKB        Q8WW35        TCTEX1D2                GO:0045505        PMID:25830415        IPI        UniProtKB:Q8WVS4        F        Tctex1 domain-containing protein 2        TC1D2_HUMAN|TCTEX1D2        protein        taxon:9606        20170126        GO_Central                
UniProtKB        Q8WW35        TCTEX1D2                GO:0045505        PMID:25830415        IPI        UniProtKB:Q96EX3        F        Tctex1 domain-containing protein 2        TC1D2_HUMAN|TCTEX1D2        protein        taxon:9606        20170126        GO_Central                
UniProtKB        Q8WW35        TCTEX1D2                GO:0060271        PMID:25830415        IMP                P        Tctex1 domain-containing protein 2        TC1D2_HUMAN|TCTEX1D2        protein        taxon:9606        20170126        GO_Central        part_of(CL:0000064)        
UniProtKB        Q8WW35        TCTEX1D2        colocalizes_with        GO:0000922        PMID:25830415        IDA                C        Tctex1 domain-containing protein 2        TC1D2_HUMAN|TCTEX1D2        protein        taxon:9606        20170126        GO_Central                
UniProtKB        Q8WW35        TCTEX1D2        colocalizes_with        GO:0005813        PMID:25830415        IDA                C        Tctex1 domain-containing protein 2        TC1D2_HUMAN|TCTEX1D2        protein        taxon:9606        20170126        GO_Central                
UniProtKB        Q8WW35        TCTEX1D2        colocalizes_with        GO:0005930        PMID:25830415        IDA                C        Tctex1 domain-containing protein 2        TC1D2_HUMAN|TCTEX1D2        protein        taxon:9606        20170126        GO_Central        part_of(CL:0000064)        
UniProtKB        Q8WW35        TCTEX1D2        colocalizes_with        GO:0031021        PMID:25830415        IDA                C        Tctex1 domain-containing protein 2        TC1D2_HUMAN|TCTEX1D2        protein        taxon:9606        20170126        GO_Central                
UniProtKB        Q8WW35        TCTEX1D2        colocalizes_with        GO:0097546        PMID:25830415        IDA                C        Tctex1 domain-containing protein 2        TC1D2_HUMAN|TCTEX1D2        protein        taxon:9606        20170126        GO_Central        part_of(CL:0000064)        
UniProtKB        Q96EX3        WDR34                GO:0005868        PMID:25830415        IDA                C        WD repeat-containing protein 34        WDR34_HUMAN|WDR34        protein        taxon:9606        20170126        GO_Central        part_of(CL:0000064)        
UniProtKB        Q96EX3        WDR34                GO:0045503        PMID:25830415        IPI        UniProtKB:Q8WW35        F        WD repeat-containing protein 34        WDR34_HUMAN|WDR34        protein        taxon:9606        20170126        GO_Central
