# Supplementary material for: The Gene Ontology of eukaryotic cilia and flagella
Source: Cilia. 2017 Nov 16;6:10. doi: 10.1186/s13630-017-0054-8 (PMC5688719; doi:10.1186/s13630-017-0054-8)
Supplement: Supplementary file 7 — Additional file 7. Papers used to make annotations for Chlamydomonas reinhardtii ciliary genes. Full list of papers with corresponding PubMed IDs that were used for annotations for Chlamydomonas reinhardtii ciliary genes. [file 13630_2017_54_MOESM7_ESM.xlsx]

## Sheet: Sheet1
#	PMID	Citation
1	PMID:10402468	Bowman AB, et al. Drosophila roadblock and Chlamydomonas LC7: a conserved family of dynein-associated proteins involved in axonal transport, flagellar motility, and mitosis. J Cell Biol. 1999 Jul 12;146(1):165-80.
2	PMID:12610617	Burgess SA, et al. Dynein structure and power stroke. Nature. 2003 Feb 13;421(6924):715-8.
3	PMID:15845866	Horváth J, et al. Identification and analysis of axonemal dynein light chain 1 in primary ciliary dyskinesia patients. Am J Respir Cell Mol Biol. 2005 Jul;33(1):41-7.
4	PMID:1825085	Kamiya R, et al. Two types of Chlamydomonas flagellar mutants missing different components of inner-arm dynein. J Cell Biol. 1991 Feb;112(3):441-7.
5	PMID:7579689	LeDizet M and Piperno G. The light chain p28 associates with a subset of inner dynein arm heavy chains in Chlamydomonas axonemes. Mol Biol Cell. 1995 Jun;6(6):697-711.
6	PMID:9247642	Myster SH, et al. The Chlamydomonas Dhc1 gene encodes a dynein heavy chain subunit required for assembly of the I1 inner arm complex. Mol Biol Cell. 1997 Apr;8(4):607-20.
7	PMID:7579628	Nicola AJ, et al. Application of the fast-evaporation sample preparation method for improving quantification of angiotensin II by matrix-assisted laser desorption/ionization. Rapid Commun Mass Spectrom. 1995;9(12):1164-71.
8	PMID:23864713	Patel-King RS, et al. WD60/FAP163 is a dynein intermediate chain required for retrograde intraflagellar transport in cilia. Mol Biol Cell. 2013 Sep;24(17):2668-77. doi: 10.1091/mbc.E13-05-0266.
9	PMID:10888669	Perrone CA, et al. Insights into the structural organization of the I1 inner arm dynein from a domain analysis of the 1beta dynein heavy chain. Mol Biol Cell. 2000 Jul;11(7):2297-313.
10	PMID:9843574	Perrone CA, et al. The Chlamydomonas IDA7 locus encodes a 140-kDa dynein intermediate chain required to assemble the I1 inner arm complex. Mol Biol Cell. 1998 Dec;9(12):3351-65.
11	PMID:2137128	Piperno G, et al. Three distinct inner dynein arms in Chlamydomonas flagella: molecular composition and location in the axoneme. J Cell Biol. 1990 Feb;110(2):379-89.
12	PMID:1828714	Smith EF and Sale WS. Microtubule binding and translocation by inner dynein arm subtype I1. Cell Motil Cytoskeleton. 1991;18(4):258-68.
13	PMID:16236707	Yagi T, et al. An axonemal dynein particularly important for flagellar movement at high viscosity. Implications from a new Chlamydomonas mutant deficient in the dynein heavy chain gene DHC9. J Biol Chem. 2005 Dec 16;280(50):41412-20.
