# Supplementary material for: The Gene Ontology of eukaryotic cilia and flagella
Source: Cilia. 2017 Nov 16;6:10. doi: 10.1186/s13630-017-0054-8 (PMC5688719; doi:10.1186/s13630-017-0054-8)
Supplement: Supplementary file 8 — Additional file 8. Chlamydomonas reinhardtii genes annotated. List of all Chlamydomonas reinhardtii genes annotated during this project, with the UniProtKB ID, status of the UniProt record, Gene Symbol (if available), and Protein Name information. The numbers of experimental annotations made by this work to either cilia subset terms or to other GO terms are indicated. The Comment field indicates the experimentally demonstrated location in the axoneme as captured by the experimental annotations generated by this project. [file 13630_2017_54_MOESM8_ESM.xlsx]

## Sheet: Sheet1
UniProtKB ID	UniProt record status	Gene Symbol	Protein Name	# annotations to cilia subset terms	# annotations toother GO terms	Comment
Q9SMH3	reviewed	DHC1	Dynein-1-alpha heavy chain, flagellar inner arm I1 complex	9	2	inner arm
A8I3X6	unreviewed	DHC5	Dynein heavy chain 5	1	1	inner arm
A8I5C3	unreviewed	DHC6	Dynein heavy chain 6		1
A8IV22	unreviewed	DHC7	Dynein heavy chain 7	1	1	inner arm
A8ISA6	unreviewed	DHC8	Dynein heavy chain 8		1
Q4AC22	unreviewed	DHC9	Dynein heavy chain 9	6	2	inner arm
Q9MBF8	reviewed	DHC10	Dynein-1-beta heavy chain, flagellar inner arm I1 complex	8	2	inner arm
Q9SMH5	reviewed	DHC1B	Cytoplasmic dynein 2 heavy chain 1		1	cytoplasmic complex 2
Q39575	reviewed	ODA2	Dynein gamma chain, flagellar outer arm	2		outer arm
A8J3B6	unreviewed	IDA7	Flagellar inner dynein arm I1 intermediate chain IC140	4		inner arm
P27766	reviewed	ODA6	Dynein, 70 kDa intermediate chain, flagellar outer arm	2		outer arm
A8IBS2	unreviewed	FAP163	Flagellar associated protein	1	2	cytoplasmic complex 2
Q39604	reviewed	IDA4	28 kDa inner dynein arm light chain, axonemal	7	3	inner arm
Q9XHH2	reviewed	LC1	Dynein light chain 1, axonemal	1		outer arm
Q9SWQ6	unreviewed	LC7	Flagellar outer dynein arm light chain LC7	2		outer arm
A8JF70	reviewed	ODA1	Outer dynein arm protein 1	7		docking complex component 2 (outer arm)
B5BUZ8	reviewed	pf13	Protein kintoun	2		dynein assembly factor 2 (outer arm)
P05434	reviewed	-	Caltractin	1	3
P53498	reviewed	-	Actin	1
