# Supplementary material for: The Gene Ontology of eukaryotic cilia and flagella
Source: Cilia. 2017 Nov 16;6:10. doi: 10.1186/s13630-017-0054-8 (PMC5688719; doi:10.1186/s13630-017-0054-8)
Supplement: Supplementary file 9 — Additional file 9. Gene Association File for Chlamydomonas reinhardtii annotations. File in GAF 2.0 format (http://www.geneontology.org/page/go-annotation-file-format-20) containing all the Chlamydomonas reinhardtii annotations made by this project. These annotations were extracted from the goa_uniprot_all_noiea.gaf file generated on 2/13/2017 as downloaded from http://www.geneontology.org/page/download-annotations on 3/17/2017. Note that subsequent to this being generated, all annotations for A8JDH8 were transferred to Q4AC22, a more complete sequence for DHC9 and all annotations for A8JDN3 were transferred to Q39604, the SwissProt reviewed entry for IDA4. Additionally, in response to our suggestion, A8JDN3 was merged into Q39604 as it was identical in sequence. [file 13630_2017_54_MOESM9_ESM.txt]

!gaf-version: 2.0
! 
! Annotations for 13 papers with GO annotations for Chlamydomonas reinhardtii generated by cilia ontology development project
! 
! extracted by grepping for relevant PMID's from the goa_uniprot_all_noiea.gaf file generated on 2/13/2017 as downloaded from http://www.geneontology.org/page/download-annotations on 3/17/17
!
!
! Notes for the original file:
! ------------------------------------------------------------------
!!Project_name: UniProt GO Annotation program (UniProt-GOA)
!!URL: http://www.ebi.ac.uk/GOA
!!Contact Email: goa@ebi.ac.uk
!!
!!This file contains all GO annotations and gene product information for proteins in the UniProt KnowledgeBase (UniProtKB),
!!IntAct protein complexes, and RNAcentral identifiers.
!!
!!Generated: 2017-02-13 16:27
!!GO-version: http://purl.obolibrary.org/obo/go/releases/2017-02-11/go.owl
!
UniProtKB        A8JDH8        DHC9                GO:0005524        PMID:12610617        IDA                F        Dynein heavy chain 9        A8JDH8_CHLRE|DHC9|CHLREDRAFT_194093        protein        taxon:3055        20150429        GO_Central                
UniProtKB        A8IBS2        FAP163                GO:0005868        PMID:23864713        IPI        UniProtKB:A8JH45        C        Flagellar associated protein        A8IBS2_CHLRE|FAP163|CHLREDRAFT_186264        protein        taxon:3055        20170126        GO_Central                
UniProtKB        A8IBS2        FAP163                GO:0005868        PMID:23864713        IPI        UniProtKB:Q7XA07        C        Flagellar associated protein        A8IBS2_CHLRE|FAP163|CHLREDRAFT_186264        protein        taxon:3055        20170126        GO_Central                
UniProtKB        A8IBS2        FAP163                GO:0097014        PMID:23864713        IDA                C        Flagellar associated protein        A8IBS2_CHLRE|FAP163|CHLREDRAFT_186264        protein        taxon:3055        20170126        GO_Central                
UniProtKB        P05434        P05434                GO:0036156        PMID:7579628        IDA                C        Caltractin        CATR_CHLRE        protein        taxon:3055        20150324        GO_Central                
UniProtKB        P53498        P53498                GO:0036156        PMID:7579628        IDA                C        Actin        ACT_CHLRE        protein        taxon:3055        20150324        GO_Central                
UniProtKB        Q39604        IDA4                GO:0036156        PMID:7579628        IDA                C        28 kDa inner dynein arm light chain, axonemal        IDLC_CHLRE|IDA4|P28        protein        taxon:3055        20150324        GO_Central                
UniProtKB        Q9SMH3        DHC1                GO:0036156        PMID:9247642        IMP                C        Dynein-1-alpha heavy chain, flagellar inner arm I1 complex        DYH1A_CHLRE|DHC1|IDA1|PF9        protein        taxon:3055        20150429        GO_Central                
UniProtKB        Q9SMH3        DHC1                GO:0036159        PMID:9247642        IMP                P        Dynein-1-alpha heavy chain, flagellar inner arm I1 complex        DYH1A_CHLRE|DHC1|IDA1|PF9        protein        taxon:3055        20150429        GO_Central                
UniProtKB        Q9SMH3        DHC1                GO:0060294        PMID:9247642        IMP                P        Dynein-1-alpha heavy chain, flagellar inner arm I1 complex        DYH1A_CHLRE|DHC1|IDA1|PF9        protein        taxon:3055        20150429        GO_Central                
UniProtKB        Q9SWQ6        LC7                GO:0036157        PMID:10402468        IDA                C        Flagellar outer dynein arm light chain LC7        Q9SWQ6_CHLRE|LC7|DLC7a|CHLREDRAFT_137559        protein        taxon:3055        20170124        GO_Central                
UniProtKB        Q9SWQ6        LC7                GO:0036157        PMID:10402468        IGI        UniProtKB:Q39578        C        Flagellar outer dynein arm light chain LC7        Q9SWQ6_CHLRE|LC7|DLC7a|CHLREDRAFT_137559        protein        taxon:3055        20170124        GO_Central                
UniProtKB        Q9MBF8        DHC10                GO:0003777        PMID:1828714        IDA                F        Dynein-1-beta heavy chain, flagellar inner arm I1 complex        DYH1B_CHLRE|DHC10|IDA2        protein        taxon:3055        20150430        GO_Central                
UniProtKB        Q9MBF8        DHC10                GO:0008017        PMID:1828714        IDA                F        Dynein-1-beta heavy chain, flagellar inner arm I1 complex        DYH1B_CHLRE|DHC10|IDA2        protein        taxon:3055        20150430        GO_Central                
UniProtKB        Q9SMH3        DHC1                GO:0003777        PMID:1828714        IDA                F        Dynein-1-alpha heavy chain, flagellar inner arm I1 complex        DYH1A_CHLRE|DHC1|IDA1|PF9        protein        taxon:3055        20150430        GO_Central                
UniProtKB        Q9SMH3        DHC1                GO:0008017        PMID:1828714        IDA                F        Dynein-1-alpha heavy chain, flagellar inner arm I1 complex        DYH1A_CHLRE|DHC1|IDA1|PF9        protein        taxon:3055        20150430        GO_Central                
UniProtKB        A8J3B6        IDA7                GO:0036156        PMID:9843574        IDA                C        Flagellar inner dynein arm I1 intermediate chain IC140        A8J3B6_CHLRE|IDA7|CHLREDRAFT_137826        protein        taxon:3055        20170124        GO_Central                
UniProtKB        A8J3B6        IDA7                GO:0036156        PMID:9843574        IMP                C        Flagellar inner dynein arm I1 intermediate chain IC140        A8J3B6_CHLRE|IDA7|CHLREDRAFT_137826        protein        taxon:3055        20170124        GO_Central                
UniProtKB        A8J3B6        IDA7                GO:0036159        PMID:9843574        IMP                P        Flagellar inner dynein arm I1 intermediate chain IC140        A8J3B6_CHLRE|IDA7|CHLREDRAFT_137826        protein        taxon:3055        20170124        GO_Central                
UniProtKB        A8J3B6        IDA7                GO:0060294        PMID:9843574        IMP                P        Flagellar inner dynein arm I1 intermediate chain IC140        A8J3B6_CHLRE|IDA7|CHLREDRAFT_137826        protein        taxon:3055        20170124        GO_Central                
UniProtKB        Q9MBF8        DHC10                GO:0036156        PMID:10888669        IDA                C        Dynein-1-beta heavy chain, flagellar inner arm I1 complex        DYH1B_CHLRE|DHC10|IDA2        protein        taxon:3055        20150429        GO_Central                
UniProtKB        Q9MBF8        DHC10                GO:0036156        PMID:10888669        IMP                C        Dynein-1-beta heavy chain, flagellar inner arm I1 complex        DYH1B_CHLRE|DHC10|IDA2        protein        taxon:3055        20150429        GO_Central                
UniProtKB        Q9MBF8        DHC10                GO:0036159        PMID:10888669        IMP                P        Dynein-1-beta heavy chain, flagellar inner arm I1 complex        DYH1B_CHLRE|DHC10|IDA2        protein        taxon:3055        20150429        GO_Central                
UniProtKB        Q9MBF8        DHC10                GO:0060294        PMID:10888669        IMP                P        Dynein-1-beta heavy chain, flagellar inner arm I1 complex        DYH1B_CHLRE|DHC10|IDA2        protein        taxon:3055        20150429        GO_Central                
UniProtKB        Q9SMH3        DHC1                GO:0036156        PMID:10888669        IDA                C        Dynein-1-alpha heavy chain, flagellar inner arm I1 complex        DYH1A_CHLRE|DHC1|IDA1|PF9        protein        taxon:3055        20150429        GO_Central                
UniProtKB        A8JDH8        DHC9                GO:0036156        PMID:16236707        IDA                C        Dynein heavy chain 9        A8JDH8_CHLRE|DHC9|CHLREDRAFT_194093        protein        taxon:3055        20150429        GO_Central                
UniProtKB        A8JDH8        DHC9                GO:0036156        PMID:16236707        IMP                C        Dynein heavy chain 9        A8JDH8_CHLRE|DHC9|CHLREDRAFT_194093        protein        taxon:3055        20150429        GO_Central                
UniProtKB        A8JDH8        DHC9                GO:0036159        PMID:16236707        IMP                P        Dynein heavy chain 9        A8JDH8_CHLRE|DHC9|CHLREDRAFT_194093        protein        taxon:3055        20150429        GO_Central                
UniProtKB        A8JDH8        DHC9                GO:0060294        PMID:16236707        IGI        UniProtKB:A8JF70        P        Dynein heavy chain 9        A8JDH8_CHLRE|DHC9|CHLREDRAFT_194093        protein        taxon:3055        20150429        GO_Central                
UniProtKB        A8JDH8        DHC9                GO:0060294        PMID:16236707        IGI        UniProtKB:Q9SMH3        P        Dynein heavy chain 9        A8JDH8_CHLRE|DHC9|CHLREDRAFT_194093        protein        taxon:3055        20150429        GO_Central                
UniProtKB        A8JDH8        DHC9                GO:0060294        PMID:16236707        IMP                P        Dynein heavy chain 9        A8JDH8_CHLRE|DHC9|CHLREDRAFT_194093        protein        taxon:3055        20150429        GO_Central                
UniProtKB        A8JDN3        IDA4                GO:0036159        PMID:16236707        IMP                P        Flagellar inner arm dynein light chain p28        A8JDN3_CHLRE|IDA4|CHLREDRAFT_132451        protein        taxon:3055        20150429        GO_Central                
UniProtKB        A8JF70        ODA1                GO:0060294        PMID:16236707        IGI        UniProtKB:A8JDH8        P        Outer dynein arm protein 1        ODA1_CHLRE|ODA1|DCC2|CHLREDRAFT_132719        protein        taxon:3055        20150429        GO_Central                
UniProtKB        A8JF70        ODA1                GO:0060294        PMID:16236707        IMP                P        Outer dynein arm protein 1        ODA1_CHLRE|ODA1|DCC2|CHLREDRAFT_132719        protein        taxon:3055        20150429        GO_Central                
UniProtKB        Q39604        IDA4                GO:0060294        PMID:16236707        IMP                P        28 kDa inner dynein arm light chain, axonemal        IDLC_CHLRE|IDA4|P28        protein        taxon:3055        20150429        GO_Central                
UniProtKB        Q9SMH3        DHC1                GO:0060294        PMID:16236707        IGI        UniProtKB:A8JDH8        P        Dynein-1-alpha heavy chain, flagellar inner arm I1 complex        DYH1A_CHLRE|DHC1|IDA1|PF9        protein        taxon:3055        20150429        GO_Central                
UniProtKB        Q9SMH3        DHC1                GO:0060294        PMID:16236707        IMP                P        Dynein-1-alpha heavy chain, flagellar inner arm I1 complex        DYH1A_CHLRE|DHC1|IDA1|PF9        protein        taxon:3055        20150429        GO_Central                
UniProtKB        A8JF70        ODA1                GO:0060294        PMID:1825085        IGI        UniProtKB:Q39604        P        Outer dynein arm protein 1        ODA1_CHLRE|ODA1|DCC2|CHLREDRAFT_132719        protein        taxon:3055        20150324        GO_Central                
UniProtKB        A8JF70        ODA1                GO:0060294        PMID:1825085        IGI        UniProtKB:Q9MBF8        P        Outer dynein arm protein 1        ODA1_CHLRE|ODA1|DCC2|CHLREDRAFT_132719        protein        taxon:3055        20150324        GO_Central                
UniProtKB        A8JF70        ODA1                GO:0060294        PMID:1825085        IGI        UniProtKB:Q9SMH3        P        Outer dynein arm protein 1        ODA1_CHLRE|ODA1|DCC2|CHLREDRAFT_132719        protein        taxon:3055        20150324        GO_Central                
UniProtKB        Q39604        IDA4                GO:0036159        PMID:1825085        IMP                P        28 kDa inner dynein arm light chain, axonemal        IDLC_CHLRE|IDA4|P28        protein        taxon:3055        20150324        GO_Central                
UniProtKB        Q39604        IDA4                GO:0060294        PMID:1825085        IGI        UniProtKB:A8JF70        P        28 kDa inner dynein arm light chain, axonemal        IDLC_CHLRE|IDA4|P28        protein        taxon:3055        20150324        GO_Central                
UniProtKB        Q39604        IDA4                GO:0060294        PMID:1825085        IGI        UniProtKB:Q9MBF8        P        28 kDa inner dynein arm light chain, axonemal        IDLC_CHLRE|IDA4|P28        protein        taxon:3055        20150324        GO_Central                
UniProtKB        Q39604        IDA4                GO:0060294        PMID:1825085        IMP                P        28 kDa inner dynein arm light chain, axonemal        IDLC_CHLRE|IDA4|P28        protein        taxon:3055        20150324        GO_Central                
UniProtKB        Q9MBF8        DHC10                GO:0036159        PMID:1825085        IMP                P        Dynein-1-beta heavy chain, flagellar inner arm I1 complex        DYH1B_CHLRE|DHC10|IDA2        protein        taxon:3055        20150324        GO_Central                
UniProtKB        Q9MBF8        DHC10                GO:0060294        PMID:1825085        IGI        UniProtKB:A8JF70        P        Dynein-1-beta heavy chain, flagellar inner arm I1 complex        DYH1B_CHLRE|DHC10|IDA2        protein        taxon:3055        20150324        GO_Central                
UniProtKB        Q9MBF8        DHC10                GO:0060294        PMID:1825085        IGI        UniProtKB:Q39604        P        Dynein-1-beta heavy chain, flagellar inner arm I1 complex        DYH1B_CHLRE|DHC10|IDA2        protein        taxon:3055        20150324        GO_Central                
UniProtKB        Q9SMH3        DHC1                GO:0036159        PMID:1825085        IMP                P        Dynein-1-alpha heavy chain, flagellar inner arm I1 complex        DYH1A_CHLRE|DHC1|IDA1|PF9        protein        taxon:3055        20150324        GO_Central                
UniProtKB        Q9SMH3        DHC1                GO:0060294        PMID:1825085        IGI        UniProtKB:A8JF70        P        Dynein-1-alpha heavy chain, flagellar inner arm I1 complex        DYH1A_CHLRE|DHC1|IDA1|PF9        protein        taxon:3055        20150324        GO_Central                
UniProtKB        A8I3X6        DHC5                GO:0036156        PMID:2137128        IMP                C        Dynein heavy chain 5        A8I3X6_CHLRE|DHC5|CHLREDRAFT_126477        protein        taxon:3055        20150430        GO_Central                
UniProtKB        A8IV22        DHC7                GO:0036156        PMID:2137128        IMP                C        Dynein heavy chain 7        A8IV22_CHLRE|DHC7|CHLREDRAFT_117459        protein        taxon:3055        20150430        GO_Central                
UniProtKB        A8JF70        ODA1                GO:0036158        PMID:2137128        IMP                P        Outer dynein arm protein 1        ODA1_CHLRE|ODA1|DCC2|CHLREDRAFT_132719        protein        taxon:3055        20150430        GO_Central                
UniProtKB        A8JF70        ODA1                GO:0060294        PMID:2137128        IMP                P        Outer dynein arm protein 1        ODA1_CHLRE|ODA1|DCC2|CHLREDRAFT_132719        protein        taxon:3055        20150430        GO_Central                
UniProtKB        B5BUZ8        pf13                GO:0036158        PMID:2137128        IMP                P        Protein kintoun        KTU_CHLRE|pf13        protein        taxon:3055        20150430        GO_Central                
UniProtKB        B5BUZ8        pf13                GO:0060294        PMID:2137128        IMP                P        Protein kintoun        KTU_CHLRE|pf13        protein        taxon:3055        20150430        GO_Central                
UniProtKB        P27766        ODA6                GO:0036158        PMID:2137128        IMP                P        Dynein, 70 kDa intermediate chain, flagellar outer arm        DYI3_CHLRE|ODA6|IC70|ODA-6        protein        taxon:3055        20150430        GO_Central                
UniProtKB        P27766        ODA6                GO:0060294        PMID:2137128        IMP                P        Dynein, 70 kDa intermediate chain, flagellar outer arm        DYI3_CHLRE|ODA6|IC70|ODA-6        protein        taxon:3055        20150430        GO_Central                
UniProtKB        Q39575        ODA2                GO:0036158        PMID:2137128        IMP                P        Dynein gamma chain, flagellar outer arm        DYHG_CHLRE|ODA2|ODA-2        protein        taxon:3055        20150430        GO_Central                
UniProtKB        Q39575        ODA2                GO:0060294        PMID:2137128        IMP                P        Dynein gamma chain, flagellar outer arm        DYHG_CHLRE|ODA2|ODA-2        protein        taxon:3055        20150430        GO_Central                
UniProtKB        Q9MBF8        DHC10                GO:0036156        PMID:2137128        IMP                C        Dynein-1-beta heavy chain, flagellar inner arm I1 complex        DYH1B_CHLRE|DHC10|IDA2        protein        taxon:3055        20150430        GO_Central                
UniProtKB        Q9SMH3        DHC1                GO:0036156        PMID:2137128        IMP                C        Dynein-1-alpha heavy chain, flagellar inner arm I1 complex        DYH1A_CHLRE|DHC1|IDA1|PF9        protein        taxon:3055        20150430        GO_Central                
UniProtKB        A8I3X6        DHC5                GO:0045503        PMID:7579689        IPI        UniProtKB:P05434        F        Dynein heavy chain 5        A8I3X6_CHLRE|DHC5|CHLREDRAFT_126477        protein        taxon:3055        20150430        GO_Central                
UniProtKB        A8I5C3        DHC6                GO:0045503        PMID:7579689        IPI        UniProtKB:A8JDN3        F        Dynein heavy chain 6        A8I5C3_CHLRE|DHC6|CHLREDRAFT_134599        protein        taxon:3055        20150430        GO_Central                
UniProtKB        A8ISA6        DHC8                GO:0045503        PMID:7579689        IPI        UniProtKB:P05434        F        Dynein heavy chain 8        A8ISA6_CHLRE|DHC8|CHLREDRAFT_135994        protein        taxon:3055        20150430        GO_Central                
UniProtKB        A8IV22        DHC7                GO:0045503        PMID:7579689        IPI        UniProtKB:P05434        F        Dynein heavy chain 7        A8IV22_CHLRE|DHC7|CHLREDRAFT_117459        protein        taxon:3055        20150430        GO_Central                
UniProtKB        A8JDN3        IDA4                GO:0045504        PMID:7579689        IPI        UniProtKB:A8I5C3        F        Flagellar inner arm dynein light chain p28        A8JDN3_CHLRE|IDA4|CHLREDRAFT_132451        protein        taxon:3055        20150430        GO_Central                
UniProtKB        A8JDN3        IDA4                GO:0045504        PMID:7579689        IPI        UniProtKB:Q4AC22        F        Flagellar inner arm dynein light chain p28        A8JDN3_CHLRE|IDA4|CHLREDRAFT_132451        protein        taxon:3055        20150430        GO_Central                
UniProtKB        A8JDN3        IDA4                GO:0045504        PMID:7579689        IPI        UniProtKB:Q9SMH5        F        Flagellar inner arm dynein light chain p28        A8JDN3_CHLRE|IDA4|CHLREDRAFT_132451        protein        taxon:3055        20150430        GO_Central                
UniProtKB        P05434        P05434                GO:0045504        PMID:7579689        IPI        UniProtKB:A8I3X6        F        Caltractin        CATR_CHLRE        protein        taxon:3055        20150430        GO_Central                
UniProtKB        P05434        P05434                GO:0045504        PMID:7579689        IPI        UniProtKB:A8ISA6        F        Caltractin        CATR_CHLRE        protein        taxon:3055        20150430        GO_Central                
UniProtKB        P05434        P05434                GO:0045504        PMID:7579689        IPI        UniProtKB:A8IV22        F        Caltractin        CATR_CHLRE        protein        taxon:3055        20150430        GO_Central                
UniProtKB        Q4AC22        DHC9                GO:0045503        PMID:7579689        IPI        UniProtKB:A8JDN3        F        Dynein heavy chain 9        Q4AC22_CHLRE|DHC9        protein        taxon:3055        20150430        GO_Central                
UniProtKB        Q9SMH5        DHC1B                GO:0045503        PMID:7579689        IPI        UniProtKB:A8JDN3        F        Cytoplasmic dynein 2 heavy chain 1        DYHC2_CHLRE|DHC1B|DHC2|CHLREDRAFT_24009        protein        taxon:3055        20150430        GO_Central                
UniProtKB        Q9XHH2        LC1                GO:0036157        PMID:15845866        IDA                C        Dynein light chain 1, axonemal        DNAL1_CHLRE|LC1        protein        taxon:3055        20150520        MGI
