# Supplementary material for: The Gene Ontology of eukaryotic cilia and flagella
Source: Cilia. 2017 Nov 16;6:10. doi: 10.1186/s13630-017-0054-8 (PMC5688719; doi:10.1186/s13630-017-0054-8)
Supplement: Supplementary file 10 — Additional file 10. Panther protein families. List of Panther protein families (version 11.1) containing dynein subunit sequences, included Panther family ID and family name, the total number of sequences in each family, the human and Chlamydomonas genes present in each. We have indicated the annotation date as well as the impact of our experimental annotations on the phylogenetic annotations propagated by the PAINT curation process. [file 13630_2017_54_MOESM10_ESM.xlsx]

## Sheet: Dynein Panther families
Panther Family ID	Panther Family Name	# Sequences	human genes	Chlamydomonas genes	annotation date	Note
PTHR10676	DYNEIN HEAVY CHAIN FAMILY PROTEIN	718	DNAH8, DNAH9, DNAH17, DNAH3, DNAH1, DYNC2H1, DNHD1, DNAH10, DNAH5, DNAH14, DYNC1H1, DNAH7, DNAH11, DNAH2, & DNAH6	DHC1B, IDA2, DHC7, DHC11, DHC4, ODA2, ODA4, DHC9, CHLREDRAFT_206178, DHC3, DHC6, PF9, DHC2, ODA11, DHC5, CHLREDRAFT_189792, & DHC8	1/22/17; updated 3/7/17	Annotated based on annotations described in this paper.
PTHR12442	DYNEIN INTERMEDIATE CHAIN	313	DYNC1I1, DNAI2, WDR63, WDR34, DYNC1I2, WDR78, WDR60, & DNAI1	FAP133, BOP5, ODA9, IDA7, FAP163, & ODA6	1/24/20; updated 3/7/17	Annotated based on annotations described in this paper.
PTHR12688	DYNEIN LIGHT INTERMEDIATE CHAIN	70	DYNC1LI1, DYNC1LI2	-	2016-11-22	Previously annotated. No updates needed as this chain is part of cytoplasmic dynein 1, which is not known to be found in the cilium.
PTHR13236	DYNEIN 2 LIGHT INTERMEDIATE CHAIN, ISOFORM 2	39	DYNC2LI1	D1BLIC	5/28/15; updated 3/6/17	Previously annotated. Our experimental annotations allowed phylogenetically propagated annotations to be updated to terms providing specificity to cytoplasmic dynein (complex 2) involved in intraciliary transport.
PTHR11886	DYNEIN LIGHT CHAIN	323	DYNLL1, DYNLL2, & DNAL4	MOT24, FLA14, & ODA13	2017-01-24	Annotated based on annotations described in this paper.
PTHR13183	AXONEMAL INNER ARM DYNEIN LIGHT CHAIN 28	54	DNALI1	IDA4	2017-01-20	Annotated based on annotations described in this paper.
PTHR10779	DYNEIN LIGHT CHAIN ROADBLOCK	109	DYNLRB1, DYNLRB2	LC7, DLC7b	8/11/16; updated 3/7/17	Previously annotated. Our experimental annotations allowed phylogenetically propagated annotations to be updated to terms providing specificity to both cytoplasmic dynein complexes as well as outer dynein arms
